# Supplementary material for: Tumor senescence leads to poor survival and therapeutic resistance in human breast cancer
Source: Front Oncol. 2023 Mar 2;13:1097513. doi: 10.3389/fonc.2023.1097513 (PMC10019818; doi:10.3389/fonc.2023.1097513)
Supplement: Supplementary Table 1 — Summary of senescence related gene sets and genes [file Table_1.xlsx]

## Sheet: Senescence-related genes 
Gene symbol
A2M
AADAT
ABCA1
ABCA8
ABHD8
ABI3
ABI3BP
ABL1
ACD
ACKR1
ACMSD
ADAMTS5
ADARB1
ADCY3
ADH1B
AFMID
AGER
AGO1
AGO2
AGO3
AGO4
AGR2
AGT
AHR
AIM2
AIMP2
AKT1
AKT2
AKT3
ALDH1A1
ALDH1A3
ALDH3A2
ALDOC
ALOX12
ALOX15
ALOX15B
ALOX5
ALOX5AP
ANAPC1
ANAPC10
ANAPC11
ANAPC15
ANAPC16
ANAPC2
ANAPC4
ANAPC5
ANAPC7
ANXA5
AOPEP
APEX1
APLP1
ARG2
ARHGAP18
ARHGAP28
ARHGEF10L
ARID1A
ARNTL
ASAH1
ASF1A
ASS1
ATF7IP
ATM
ATR
ATXN7L3B
AURKB
B2M
B3GAT1
BACE1
BACH1
BARD1
BCL2
BCL2L1
BCL2L11
BCL6
BIRC5
BMI1
BMPR1A
BRAF
BRCA1
BRD7
BTG3
BTRC
BUB1
BUB1B
C2orf40
C7
CABIN1
CACNA1D
CALCA
CALM1
CALM2
CALM3
CALML3
CALML4
CALML5
CALML6
CALR
CAPN1
CAPN2
CAV1
CBS
CBX2
CBX4
CBX6
CBX8
CCAR1
CCDC85B
CCL27
CCN2
CCN4
CCNA1
CCNA2
CCNB1
CCNB2
CCNB3
CCND1
CCND2
CCND3
CCNE1
CCNE2
CD44
CDC16
CDC20
CDC23
CDC25A
CDC25B
CDC26
CDC26P1
CDC27
CDC42
CDK1
CDK2
CDK4
CDK6
CDKN1A
CDKN1B
CDKN1C
CDKN2A
CDKN2AIP
CDKN2B
CDKN2C
CDKN2D
CDYL2
CEBPB
CEBPG
CENPA
CENPE
CERS2
CERS4
CGAS
CHEK1
CHEK2
CITED2
CKB
CKS1BP7
CLIP1
CLK2
CLTB
CLU
CNOT6
CNOT6L
COL1A2
COL3A1
COX7A1
CPEB1
CPN1
CREG1
CRTC1
CRTC2
CRYAB
CSNK2A1
CTC1
CTH
CTNNAL1
CTSD
CTSZ
CXCL14
CXCL8
CXCR2
CYP1B1
CYP3A4
CYSLTR1
DAGLB
DAXX
DBF4
DDX54
DEGS1
DEK
DHRSX
DKC1
DKK1
DNAJC2
DNM1L
DNMT3A
DPY30
DUSP4
DUSP6
E2F1
E2F2
E2F3
E2F4
E2F5
E2F7
ECRG4
EED
EEF1A1
EEF1B2
EEF1E1
EGFR
EGR1
EHF
EHMT1
EHMT2
EIF2AK1
EIF2AK4
EIF2S2
EIF4EBP1
EIF5A
ELAVL1
ELN
ENG
ENO1
EP400
ERBB2
ERCC1
EREG
ERF
ERGIC2
ERRFI1
ESM1
ESR2
ETS1
ETS2
EWSR1
EXOSC9
EZH2
F3
FANCD2
FBXO5
FBXW11
FGF2
FGFR2
FH
FHIT
FILIP1L
FIS1
FN1
FOS
FOSL2
FOXA1
FOXA2
FOXA3
FOXM1
FOXO1
FOXO3
FRS3
FZR1
G6PD
GABBR2
GADD45A
GADD45B
GADD45G
GAPDH
GATA4
GBA
GBX2
GJA1
GLB1
GMFG
GNAI1
GNAO1
GNAQ
GNAS
GOT1
GOT2
GPI
GRP
GSK3B
GSN
GTF2E1
GUCY2C
GUK1
H1-0
H1-1
H1-2
H1-3
H1-4
H1-5
H2AB1
H2AC14
H2AC16
H2AC20
H2AC4
H2AC6
H2AC7
H2AC8
H2AFB1
H2AFX
H2AFZ
H2AJ
H2AX
H2AZ1
H2AZ2
H2BC1
H2BC10
H2BC11
H2BC12
H2BC13
H2BC14
H2BC15
H2BC17
H2BC21
H2BC3
H2BC4
H2BC5
H2BC6
H2BC7
H2BC8
H2BC9
H2BFS
H2BS1
H2BU1
H3-3A
H3-3B
H3-4
H3C1
H3C10
H3C11
H3C12
H3C13
H3C14
H3C15
H3C2
H3C3
H3C4
H3C6
H3C7
H3C8
H3F3A
H3F3AP5
H3F3AP6
H3F3B
H4-16
H4C1
H4C11
H4C12
H4C13
H4C14
H4C15
H4C2
H4C3
H4C4
H4C5
H4C6
H4C8
H4C9
HAAO
HAVCR2
HBEGF
HBG1
HBG2
HBS1L
HDAC1
HELLS
HEPACAM
HIF1A
HIPK1
HIPK2
HIPK3
HIPK4
HIRA
HIST1H2AB
HIST1H2AC
HIST1H2AD
HIST1H2AE
HIST1H2AJ
HIST1H2BA
HIST1H2BB
HIST1H2BC
HIST1H2BD
HIST1H2BE
HIST1H2BF
HIST1H2BG
HIST1H2BH
HIST1H2BI
HIST1H2BJ
HIST1H2BK
HIST1H2BL
HIST1H2BM
HIST1H2BN
HIST1H2BO
HIST1H3A
HIST1H3B
HIST1H3C
HIST1H3D
HIST1H3E
HIST1H3F
HIST1H3G
HIST1H3H
HIST1H3I
HIST1H3J
HIST1H4A
HIST1H4B
HIST1H4C
HIST1H4D
HIST1H4E
HIST1H4F
HIST1H4H
HIST1H4I
HIST1H4J
HIST1H4K
HIST1H4L
HIST2H2AA3
HIST2H2AA4
HIST2H2AC
HIST2H2BE
HIST2H3A
HIST2H3C
HIST2H3D
HIST2H4A
HIST2H4B
HIST3H2BB
HIST3H3
HIST4H4
HJURP
HK1
HLA-A
HLA-B
HLA-C
HLA-E
HLA-F
HLA-G
HMGA1
HMGA2
HMGN1
HNRNPA1
HPS5
HRAS
HSD17B2
HSPA1A
HSPA2
HSPA5
HSPA9
HSPB1
HTATIP2
HUS1
HYOU1
ID1
ID2
IDH1
IDO1
IDO2
IFI16
IFNB1
IFNG
IGF1
IGF1R
IGFBP1
IGFBP2
IGFBP3
IGFBP4
IGFBP5
IGFBP6
IGFBP7
IGSF3
IL12B
IL12RB2
IL15
IL1A
IL1B
IL1R2
IL21
IL4
IL6
ILF3
ING1
ING2
INHBB
IRF3
IRF5
IRF7
IRS1
ISG15
ITGB4
ITPR1
ITPR2
ITPR3
IVNS1ABP
JAK2
JDP2
JUN
KAT5
KAT6A
KCNJ12
KCP
KDM2B
KDM6B
KDSR
KIAA0895L
KIAA1524
KIF11
KIF20A
KIF20B
KIF23
KIF2C
KIF4A
KIR2DL4
KIT
KL
KLF5
KMO
KPNB1
KRAS
KRT5
KYNU
LAMA1
LCAT
LDB2
LDHA
LDLRAP1
LGALS9
LIN37
LIN52
LIN54
LIN9
LLPH
LMNA
LMNB1
LOC441488
LOC647654
LOC649620
LTA4H
LTC4S
MAD2L1
MAD2L1BP
MAF
MAGEA2
MAML1
MAP1B
MAP1LC3B
MAP2K1
MAP2K2
MAP2K3
MAP2K4
MAP2K6
MAP2K7
MAP3K1
MAP3K3
MAP3K5
MAP4K4
MAPK1
MAPK10
MAPK11
MAPK12
MAPK13
MAPK14
MAPK3
MAPK7
MAPK8
MAPK9
MAPKAPK2
MAPKAPK3
MAPKAPK5
MARCH5
MARCKS
MCL1
MCM3AP
MCRS1
MCU
MDH1
MDH2
MDM2
MDM4
ME1
ME2
MECP2
MFN1
MIF
MINK1
MIR10B
MIR141
MIR146A
MIR191
MIR203A
MIR205
MIR21
MIR217
MIR22
MIR24-1
MIR24-2
MIR299
MIR29A
MIR30A
MIR34A
MKI67
MKNK1
MME
MMP1
MMP3
MMP7
MORC3
MOV10
MRAS
MRE11
MRE11A
MSN
MTOR
MXD1
MYBL2
MYC
NAMPT
NBN
NCAM1
NDN
NDRG1
NEK2
NEK4
NEK6
NELFA
NF1
NFATC1
NFATC2
NFATC3
NFATC4
NFKB1
NINJ1
NME2
NMNAT2
NOL9
NOS1
NOX4
NPM1
NPTXR
NR1H2
NRAS
NRG1
NRGN
NSMCE2
NTN4
NUAK1
NUP62
NUSAP1
OPA1
OPTN
OR1E1
PARP1
PAWR
PAX3
PBK
PBRM1
PCNA
PDGFB
PDHA1
PDK1
PDP1
PDP2
PEA15
PEBP1
PGD
PGK1
PGR
PHB
PHC1
PHC1P1
PHC2
PHC3
PIAS4
PIK3CA
PIK3CB
PIK3CD
PIK3R1
PIK3R2
PIK3R3
PIM1
PIN1
PKM
PLA2G4A
PLA2R1
PLAUR
PLCB1
PLEKHA7
PLEKHG2
PLK1
PLK2
PLK4
PML
PNPT1
POT1
POU2F1
PPARD
PPARG
PPID
PPL
PPM1D
PPP1CA
PPP1CB
PPP1CC
PPP1R13B
PPP3CA
PPP3CB
PPP3CC
PPP3R1
PPP3R2
PRC1
PRG2
PRKAA1
PRKAA2
PRKCA
PRKCB
PRKCD
PRKCI
PRKDC
PRL
PRMT6
PROX1
PRXL2B
PSD
PSMB5
PSMD14
PSTPIP2
PTEN
PTGDS
PTGER1
PTGER2
PTGER3
PTGER4
PTGES
PTGIS
PTGS1
PTGS2
PTRF
PTTG1
PTTG3P
QPCT
QPRT
QTRT1
RAB13
RAB31
RAB5B
RABAC1
RABGGTA
RAC1
RACGAP1
RAD1
RAD50
RAD9A
RAD9B
RAF1
RAN
RAPGEF4
RASSF1
RASSF5
RB1
RBBP4
RBBP4P1
RBBP7
RBL1
RBL2
RBM38
RBP2
RBX1
RECQL4
RELA
RGL2
RHEB
RHOA
RHOB
RING1
RIT1
RNASET2
RNF114
RNF2
ROMO1
RPL5
RPP38
RPS27A
RPS27AP11
RPS6KA1
RPS6KA2
RPS6KA3
RPS6KA6
RRAS
RRAS2
RRM1
RRM2
RSL1D1
RXRB
S100A11
S100A6
S1PR1
S1PR2
S1PR5
SATB1
SCMH1
SCO2
SENP1
SEPN1
SERPINB2
SERPINE1
SGMS2
SGPP1
SHC1
SIM2
SIRT1
SIRT2
SIRT3
SIRT5
SIRT6
SKIL
SLC13A3
SLC16A7
SLC25A31
SLC25A4
SLC25A5
SLC25A6
SLC2A1
SLC2A4
SLC30A10
SLC4A4
SMAD1
SMAD2
SMAD3
SMAD4
SMAD5
SMAD6
SMAD7
SMAD9
SMARCA2
SMARCB1
SMC4
SMC5
SMC6
SMPD1
SMPD3
SMURF2
SNAI1
SNCA
SOD1
SOD2
SOX5
SP1
SPAG5
SPARC
SPHK1
SPI1
SPINT2
SPTLC1
SQSTM1
SREBF1
SRF
SRSF1
SRSF3
STAT1
STAT3
STAT6
SUN1
SUZ12
SVOP
TADA3
TAGLN
TBX2
TBX3
TBXAS1
TCEA3
TCF3
TCF4
TDO2
TERF1
TERF2
TERF2IP
TERT
TES
TFAM
TFAP2A
TFAP4
TFDP1
TFDP2
TGFB1
TGFB1I1
TGFB2
TGFB3
TGFBR1
TGFBR2
THBS1
THBS4
TINF2
TK1
TLR4
TMEM140
TNF
TNFAIP2
TNFAIP3
TNFSF13
TNIK
TNRC6A
TNRC6B
TNRC6C
TOP1
TOP2A
TOPBP1
TP53
TP63
TP73
TPX2
TRAF3IP2
TREM1
TRIM10
TRPM7
TRPV4
TSC1
TSC2
TSC22D1
TSLP
TSPAN12
TSPYL5
TTK
TWIST1
TXN
TYMS
UBA52
UBB
UBC
UBE2C
UBE2D1
UBE2E1
UBE2S
UBE3A
UBN1
UGCG
UHRF1
ULK3
USF2
VAMP8
VASH1
VDAC1
VDAC2
VDAC3
VENTX
VIM
VPS18
WFDC1
WNT16
WNT5A
WRN
YBX1
YPEL3
YY1
ZBTB7A
ZFP36L1
ZFP36L2
ZFY
ZKSCAN3
ZMAT3
ZMPSTE24
ZMYND11
ZNF148
ZNF277

## Sheet: kegg hsa04218
kegg_hsa04218
AKT1
AKT2
AKT3
ATM
ATR
BTRC
CACNA1D
CALM1
CALM2
CALM3
CALML3
CALML4
CALML5
CALML6
CAPN1
CAPN2
CCNA1
CCNA2
CCNB1
CCNB2
CCNB3
CCND1
CCND2
CCND3
CCNE1
CCNE2
CDC25A
CDK1
CDK2
CDK4
CDK6
CDKN1A
CDKN2A
CDKN2B
CHEK1
CHEK2
CXCL8
E2F1
E2F2
E2F3
E2F4
E2F5
EIF4EBP1
ETS1
FBXW11
FOXM1
FOXO1
FOXO3
GADD45A
GADD45B
GADD45G
GATA4
HIPK1
HIPK2
HIPK3
HIPK4
HLA-A
HLA-B
HLA-C
HLA-E
HLA-F
HLA-G
HRAS
HUS1
IGFBP3
IL1A
IL6
ITPR1
ITPR2
ITPR3
KIR2DL4
KRAS
LIN37
LIN52
LIN54
LIN9
MAP2K1
MAP2K2
MAP2K3
MAP2K6
MAPK1
MAPK11
MAPK12
MAPK13
MAPK14
MAPK3
MAPKAPK2
MCU
MDM2
MRAS
MRE11
MTOR
MYBL2
MYC
NBN
NFATC1
NFATC2
NFATC3
NFATC4
NFKB1
NRAS
PIK3CA
PIK3CB
PIK3CD
PIK3R1
PIK3R2
PIK3R3
PPID
PPP1CA
PPP1CB
PPP1CC
PPP3CA
PPP3CB
PPP3CC
PPP3R1
PPP3R2
PTEN
RAD1
RAD50
RAD9A
RAD9B
RAF1
RASSF5
RB1
RBBP4
RBL1
RBL2
RELA
RHEB
RRAS
RRAS2
SERPINE1
SIRT1
SLC25A31
SLC25A4
SLC25A5
SLC25A6
SMAD2
SMAD3
SQSTM1
TGFB1
TGFB2
TGFB3
TGFBR1
TGFBR2
TP53
TRAF3IP2
TRPM7
TRPV4
TSC1
TSC2
VDAC1
VDAC2
VDAC3
ZFP36L1
ZFP36L2

## Sheet: GO_BP_1
GO_BP_cellular_senescence
ABI3
ABL1
AKT3
ARNTL
ATM
B2M
BCL6
BMPR1A
CALR
CDK2
CDK6
CDKN1A
CDKN1B
CDKN2A
CDKN2B
CGAS
ECRG4
EEF1E1
FBXO5
H2AX
HMGA1
HMGA2
HRAS
ID2
IGF1R
ING2
KAT5
KAT6A
KIR2DL4
LMNA
MAGEA2
MAP2K1
MAP2K3
MAP2K4
MAP2K6
MAP2K7
MAP3K3
MAP3K5
MAPK10
MAPK11
MAPK14
MAPK8
MAPK9
MAPKAPK5
NEK4
NEK6
NPM1
NSMCE2
NUAK1
OPA1
PAWR
PLA2R1
PLK2
PML
PNPT1
PRKCD
PRMT6
RBL1
RSL1D1
SIRT1
SLC30A10
SMC5
SMC6
SPI1
SRF
TBX2
TBX3
TERF2
TERT
TP53
TWIST1
ULK3
VASH1
WNT16
WRN
YBX1
YPEL3
ZKSCAN3
ZMPSTE24
ZNF277

## Sheet: GO_BP_2
GOBP_STRESS_INDUCED_PREMATURE_SENESCENCE
ARNTL
CDKN1A
MAPK14
MAPKAPK5
PLA2R1
SIRT1
TP53
WNT16

## Sheet: GO_BP_3
GO_BP_negative_regulation_of_cellular_senescence
ABL1
AKT3
BCL6
CDK6
FBXO5
HMGA2
MAP3K3
PLK2
RBL1
SIRT1
SLC30A10
TBX2
TERF2
TERT
TWIST1
YBX1
ZKSCAN3

## Sheet: GO_BP_4
GO_BP_oncogene_induced_cell_senescence
HMGA1
HMGA2
PML
SPI1

## Sheet: GO_BP_5
GO_BP_oxidative_stress_induced_premature_senescence
TP53
ARNTL
PLA2R1
WNT16

## Sheet: GO_BP_6
GO_BP_positive_regulation_of_cellular_senescence
B2M
KIR2DL4
YPEL3
PAWR
CGAS
ABI3
SIRT1
EEF1E1
ARG2
HLA-G

## Sheet: GO_BP_7
GO_BP_regulation_of_cellular_senescence
TERF2
NEK6
B2M
BCL6
VASH1
NEK4
KIR2DL4
TP53
YPEL3
ZNF277
SLC30A10
ZKSCAN3
NUAK1
PAWR
TERT
BMPR1A
PNPT1
CDK6
CGAS
PLK2
RSL1D1
MAP3K3
RBL1
ARNTL
TBX2
FBXO5
TWIST1
YBX1
AKT3
ABI3
HMGA2
ING2
ZMPSTE24
SIRT1
EEF1E1
ABL1
ARG2
HLA-G

## Sheet: GO_BP_8
GO_BP_replicative_senescence
ROMO1
ATR
MME
TP53
ERCC1
WRN
CHEK1
TERT
CTC1
ATM
CHEK2
CDKN1A
PLA2R1
WNT16
CDKN2A
SERPINE1

[truncated: 19 more sheets: GO_BP_9, Reactome_1, Reactome_2, Reactome_3, Reactome_4, Reactome_5, GSEA_1, GSEA_2, GSEA_3, GSEA_4, GSEA_5, GSEA_6, GSEA_7, GSEA_8, GSEA_9, GSEA_10, GSEA_11, GSEA_12, csgene]
