# Supplementary material for: Tumor senescence leads to poor survival and therapeutic resistance in human breast cancer
Source: Front Oncol. 2023 Mar 2;13:1097513. doi: 10.3389/fonc.2023.1097513 (PMC10019818; doi:10.3389/fonc.2023.1097513)
Supplement: Supplementary Table 3 — OS-related clinical characteristics [file Table_3.xlsx]

## Sheet: res_单因素
Supplementary Table3
Variable	beta	HR	lower_95	upper_95	p.value
Sindex	1.03	2.8	2.41	3.26	2.5e-40
ER status	-0.231	0.794	0.668	0.943	0.00864
HER status	0.488	1.63	1.32	2.02	6.93e-06
PR status	-0.286	0.751	0.649	0.869	0.000124
Age at diagnosis	0.035	1.04	1.03	1.04	1.62e-26
Inferred menopausal state	0.488	1.63	1.34	1.98	9.66e-07
Nottingham prognostic index	0.348	1.42	1.32	1.52	1.47e-21
Tumor size	0.0176	1.02	1.01	1.02	6.74e-25
Tumor stage (I vs II)	0.576	1.78	1.5	2.11	2.96e-11
Tumor stage (I vs III)	1.22	3.38	2.59	4.4	2.28e-19
Tumor stage (I vs IV)	1.74	5.7	2.68	12.2	6.48e-06
Grade (1 vs 2)	0.247	1.28	0.933	1.76	0.126
Grade (1 vs 3)	0.501	1.65	1.21	2.25	0.00146
lymph nodes examined positive	0.0874	1.09	1.08	1.11	1.6e-31
PAM50 (LumA vs Normal)	0.225	1.25	0.741	2.12	0.401
PAM51 (LumA vs LumB)	0.449	1.57	1.31	1.88	9.88e-07
PAM52 (LumA vs Her2)	0.759	2.14	1.69	2.71	3.26e-10
PAM53 (LumA vs Basal)	0.257	1.29	1.01	1.66	0.0453
Cellularity (Low vs Moderate)	-0.0595	0.942	0.732	1.21	0.645
Cellularity (Low vs High)	0.0438	1.04	0.817	1.34	0.727
Mutation count	0.0126	1.01	0.996	1.03	0.133
TMB	0.657	1.93	0.852	4.36	0.115
