# Supplementary material for: Tumor senescence leads to poor survival and therapeutic resistance in human breast cancer
Source: Front Oncol. 2023 Mar 2;13:1097513. doi: 10.3389/fonc.2023.1097513 (PMC10019818; doi:10.3389/fonc.2023.1097513)
Supplement: Supplementary Table 4 — Details of the datasets included in this study [file Table_4.xlsx]

## Sheet: Sheet1
Supplementary Table4 Details of the datasets included in this study
Datasets	Reference	Platform	Sample size
TCGA-BRCA	NA	RNA-seq	1203
METABRIC	Curtis C et al., 2012	Illumina Human v3 microarray	1904
GSE196096	Wolf DM et al., 2022	Agilent_human_DiscoverPrint_15746 or Agendia32627_DPv1.14_SCFGplus	988
GSE145281	Yuen KC et al., 2020	Illumina HiSeq 4000	348
