# Supplementary material for: Tumor senescence leads to poor survival and therapeutic resistance in human breast cancer
Source: Front Oncol. 2023 Mar 2;13:1097513. doi: 10.3389/fonc.2023.1097513 (PMC10019818; doi:10.3389/fonc.2023.1097513)
Supplement: Supplementary Table 5 — Information of patients included in this study [file Table_5.xlsx]

## Sheet: METABRIC
Case ID	Sample ID	Age at diagnosis	OS months	OS status
MB-0000	MB-0000	75.65	140.5	0
MB-0002	MB-0002	43.19	84.6333	0
MB-0005	MB-0005	48.87	163.7	1
MB-0006	MB-0006	47.68	164.933	0
MB-0008	MB-0008	76.97	41.3667	1
MB-0010	MB-0010	78.77	7.8	1
MB-0014	MB-0014	56.45	164.333	0
MB-0022	MB-0022	89.08	99.5333	1
MB-0028	MB-0028	86.41	36.5667	1
MB-0035	MB-0035	84.22	36.2667	1
MB-0036	MB-0036	85.49	132.033	1
MB-0039	MB-0039	70.91	163.533	0
MB-0045	MB-0045	45.27	164.9	0
MB-0046	MB-0046	83.02	14.1333	1
MB-0048	MB-0048	51.46	103.833	0
MB-0050	MB-0050	44.64	75.3333	0
MB-0053	MB-0053	70.02	161.067	0
MB-0054	MB-0054	66.91	160.3	0
MB-0056	MB-0056	62.62	62.8667	0
MB-0060	MB-0060	45.43	140.867	0
MB-0062	MB-0062	52.14	153.967	0
MB-0064	MB-0064	69.13	108.933	0
MB-0066	MB-0066	61.49	157.433	0
MB-0068	MB-0068	51.01	103.133	0
MB-0079	MB-0079	50.42	28.5	1
MB-0081	MB-0081	49.61	69.5	0
MB-0083	MB-0083	64.85	86.0667	1
MB-0093	MB-0093	43.55	153.2	0
MB-0095	MB-0095	80.5	49.7667	1
MB-0097	MB-0097	78.19	98.7	0
MB-0100	MB-0100	68.68	8.06667	1
MB-0101	MB-0101	46.89	148.033	0
MB-0102	MB-0102	51.38	140.767	1
MB-0106	MB-0106	49.87	85.3333	0
MB-0107	MB-0107	65.59	158.033	0
MB-0108	MB-0108	43.15	42.7	1
MB-0109	MB-0109	82.53	112.4	1
MB-0111	MB-0111	54.23	127.1	0
MB-0112	MB-0112	83.89	39.1667	1
MB-0113	MB-0113	36.96	43.1667	0
MB-0114	MB-0114	48.59	13.4	0
MB-0115	MB-0115	39.84	66.7333	1
MB-0116	MB-0116	42.55	122.267	0
MB-0117	MB-0117	60.07	2.4	0
MB-0119	MB-0119	82.73	95.8667	1
MB-0120	MB-0120	72.1	29.0667	1
MB-0121	MB-0121	78.73	152.2	0
MB-0122	MB-0122	58.95	138.9	0
MB-0123	MB-0123	76.89	114.233	1
MB-0124	MB-0124	43.46	118.2	0
MB-0125	MB-0125	73.98	1.26667	0
MB-0126	MB-0126	61.95	127.633	0
MB-0127	MB-0127	52.11	132.067	0
MB-0128	MB-0128	57.4	137.8	0
MB-0129	MB-0129	63.53	38.5667	1
MB-0130	MB-0130	56.75	153.567	0
MB-0131	MB-0131	69.16	66.6333	1
MB-0133	MB-0133	58.89	151	0
MB-0134	MB-0134	73.11	12.9333	1
MB-0135	MB-0135	74.09	116.633	0
MB-0136	MB-0136	72.3	88.2	0
MB-0138	MB-0138	51.33	150.567	0
MB-0139	MB-0139	47.62	109.2	0
MB-0140	MB-0140	74.07	147.933	0
MB-0142	MB-0142	57.99	12.4	0
MB-0143	MB-0143	85.39	54.3333	1
MB-0144	MB-0144	79.73	152.067	1
MB-0145	MB-0145	62.4	147.667	0
MB-0146	MB-0146	81	122.167	1
MB-0147	MB-0147	79.28	51.7667	1
MB-0148	MB-0148	53.16	1.76667	0
MB-0149	MB-0149	77.13	51.7	1
MB-0150	MB-0150	70.22	111.2	0
MB-0151	MB-0151	67.7	49.2333	1
MB-0152	MB-0152	63.77	63.0333	0
MB-0154	MB-0154	62.46	114.767	0
MB-0155	MB-0155	62.72	59.8	0
MB-0157	MB-0157	71.5	114.767	0
MB-0162	MB-0162	57.56	55.7667	0
MB-0163	MB-0163	84.73	98.1	1
MB-0164	MB-0164	37.87	10.8333	0
MB-0165	MB-0165	53.75	47.6333	1
MB-0166	MB-0166	44.98	104.4	0
MB-0167	MB-0167	76.4	43.1	1
MB-0168	MB-0168	60.26	122.767	0
MB-0170	MB-0170	83.35	93.3667	1
MB-0171	MB-0171	64.57	5.43333	0
MB-0172	MB-0172	48.11	138.1	0
MB-0173	MB-0173	83.99	3.76667	0
MB-0174	MB-0174	59.18	78.7667	0
MB-0175	MB-0175	69.51	72.3667	0
MB-0176	MB-0176	38.78	113.433	0
MB-0177	MB-0177	85.94	45.6	1
MB-0178	MB-0178	74.63	104.467	1
MB-0179	MB-0179	56.39	17.9333	1
MB-0180	MB-0180	51.69	62.3333	0
MB-0181	MB-0181	68.45	85.9667	0
MB-0184	MB-0184	68.41	109.033	0
MB-0188	MB-0188	82.65	31.3	1
MB-0189	MB-0189	57.79	9.06667	1
MB-0191	MB-0191	81.02	15.3	1
MB-0192	MB-0192	62.55	144.633	0
MB-0193	MB-0193	51.54	19	0
MB-0194	MB-0194	56.45	91.6	0
MB-0195	MB-0195	75.18	146	0
MB-0197	MB-0197	50.48	70.7333	0
MB-0198	MB-0198	43.37	144.767	0
MB-0199	MB-0199	57.56	144.4	0
MB-0200	MB-0200	69.86	130.867	1
MB-0201	MB-0201	49.5	125.7	0
MB-0202	MB-0202	46	128.367	0
MB-0203	MB-0203	86.24	58.7667	1
MB-0204	MB-0204	79.38	24.3	1
MB-0205	MB-0205	53.56	144.467	0
MB-0206	MB-0206	55.02	141.167	0
MB-0207	MB-0207	48.13	173.633	0
MB-0209	MB-0209	67.17	82.3667	0
MB-0211	MB-0211	42.95	44.8	1
MB-0214	MB-0214	41.41	146.9	0
MB-0215	MB-0215	75.63	122.2	0
MB-0218	MB-0218	43.39	131.067	0
MB-0220	MB-0220	37.24	39.8333	1
MB-0221	MB-0221	77.72	20.2	1
MB-0222	MB-0222	50.31	212.7	0
MB-0223	MB-0223	50.45	81.3333	1
MB-0224	MB-0224	44.01	176.767	0
MB-0225	MB-0225	59.15	212.2	0
MB-0226	MB-0226	58.21	57.6333	0
MB-0227	MB-0227	52.95	111.867	0
MB-0228	MB-0228	63.35	10.8333	1
MB-0229	MB-0229	45.5	71.5	0
MB-0230	MB-0230	41.98	200.333	0
MB-0231	MB-0231	71.57	19.6	0
MB-0232	MB-0232	44.73	207.633	0
MB-0233	MB-0233	77.77	72.4333	1
MB-0234	MB-0234	56.27	94.2333	1
MB-0235	MB-0235	52.55	142.567	1
MB-0236	MB-0236	43.63	205.033	0
MB-0238	MB-0238	52.19	193.167	0
MB-0239	MB-0239	77.85	85.5667	1
MB-0241	MB-0241	55.09	73.1333	1
MB-0242	MB-0242	51.25	199.1	0
MB-0243	MB-0243	53.72	149.767	0
MB-0244	MB-0244	67.83	149.733	0
MB-0245	MB-0245	54.76	164.7	0
MB-0247	MB-0247	66.75	185.6	0
MB-0248	MB-0248	45.76	71	0
MB-0249	MB-0249	53.45	188.333	0
MB-0253	MB-0253	69.19	152.3	0
MB-0256	MB-0256	53.1	200.7	0
MB-0257	MB-0257	57.61	91.7333	1
MB-0258	MB-0258	62.7	86.1333	0
MB-0259	MB-0259	38.99	11.8667	1
MB-0260	MB-0260	78.26	169.833	1
MB-0261	MB-0261	63.93	90.2333	1
MB-0262	MB-0262	55.44	182.267	1
MB-0263	MB-0263	76.49	176.033	1
MB-0264	MB-0264	83.93	43.1	1
MB-0265	MB-0265	46.44	189.133	0
MB-0266	MB-0266	84.88	90.6667	1
MB-0268	MB-0268	66.54	28.5	1
MB-0269	MB-0269	45.39	22.2333	0
MB-0270	MB-0270	29.98	337.033	0
MB-0272	MB-0272	55.36	122	1
MB-0273	MB-0273	68.66	186.533	0
MB-0275	MB-0275	61.94	186.1	0
MB-0278	MB-0278	34.3	5.83333	1
MB-0279	MB-0279	69.52	192.267	1
MB-0280	MB-0280	47.64	172.9	1
MB-0282	MB-0282	51.81	194.233	0
MB-0284	MB-0284	51.42	0	0
MB-0285	MB-0285	48.07	3.36667	0
MB-0286	MB-0286	62.92	192.6	0
MB-0287	MB-0287	77.54	94.7333	1
MB-0288	MB-0288	55.22	63.8	1
MB-0289	MB-0289	75.91	71.6	1
MB-0290	MB-0290	49.92	199.533	0
MB-0291	MB-0291	51.19	39.2	1
MB-0292	MB-0292	80.34	49.4333	1
MB-0293	MB-0293	51.62	64.3667	0
MB-0294	MB-0294	46.17	72.9	0
MB-0295	MB-0295	47.13	164.5	0
MB-0301	MB-0301	82.46	122.7	1
MB-0302	MB-0302	81.53	84.2	1
MB-0303	MB-0303	47.71	60.1333	0
MB-0304	MB-0304	84.85	111.533	1
MB-0305	MB-0305	60.62	63.5	1
MB-0306	MB-0306	82.53	42.9667	1
MB-0307	MB-0307	41.63	177.333	0
MB-0308	MB-0308	51.21	183.267	0
MB-0309	MB-0309	89.43	42.3333	1
MB-0310	MB-0310	67.38	185.167	0
MB-0311	MB-0311	77.94	151.167	1
MB-0312	MB-0312	70.49	169.6	1
MB-0313	MB-0313	55.52	184.767	0
MB-0314	MB-0314	73.48	4.43333	1
MB-0315	MB-0315	56.32	186.2	0
MB-0316	MB-0316	50.82	182.9	0
MB-0317	MB-0317	76.68	151.667	1
MB-0318	MB-0318	58.01	168.7	0
MB-0319	MB-0319	92.14	40.7	1
MB-0320	MB-0320	50.98	63.7333	0
MB-0321	MB-0321	46.86	174.633	0
MB-0322	MB-0322	86.28	50.5333	1
MB-0324	MB-0324	47.64	144.967	1
MB-0325	MB-0325	79.34	177.533	0
MB-0328	MB-0328	69.62	125.6	1
MB-0336	MB-0336	74.76	170.633	1
MB-0339	MB-0339	90.43	26.7333	1
MB-0340	MB-0340	79.97	164.733	0
MB-0341	MB-0341	67.01	173.9	1
MB-0342	MB-0342	54.96	125.333	1
MB-0343	MB-0343	70.51	91.1333	1
MB-0344	MB-0344	59.75	152.933	0
MB-0345	MB-0345	37.3	72.6667	0
MB-0346	MB-0346	32.61	20.4333	1
MB-0348	MB-0348	81.88	122.7	1
MB-0349	MB-0349	72.26	146.033	1
MB-0350	MB-0350	49.05	46.0667	1
MB-0352	MB-0352	61.32	55.2	1
MB-0353	MB-0353	86.26	41.8333	1
MB-0354	MB-0354	73.01	11.6	1
MB-0356	MB-0356	58.16	213.5	0
MB-0358	MB-0358	57.87	32.8667	0
MB-0359	MB-0359	44.21	21.6	0
MB-0360	MB-0360	83.58	132.567	1
MB-0361	MB-0361	40.5	15.0667	1
MB-0362	MB-0362	52.79	47.0333	1
MB-0363	MB-0363	73.24	89.9	1
MB-0364	MB-0364	48.67	176.6	0
MB-0365	MB-0365	76.84	87.2333	1
MB-0366	MB-0366	51.74	64.2333	0
MB-0367	MB-0367	70.98	142.433	0
MB-0368	MB-0368	74.79	61.9	1
MB-0369	MB-0369	65.47	144.333	0
MB-0370	MB-0370	64.01	93.5	1
MB-0371	MB-0371	78.41	131.133	0
MB-0372	MB-0372	39.86	62.7667	1
MB-0373	MB-0373	63.31	27	1
MB-0374	MB-0374	34.68	1.43333	0
MB-0375	MB-0375	72.69	143.167	0
MB-0377	MB-0377	63.25	134.367	0
MB-0378	MB-0378	57.15	97.3	1
MB-0379	MB-0379	48.22	135.667	0
MB-0380	MB-0380	83.9	69.3333	1
MB-0381	MB-0381	33.65	130.2	0
MB-0382	MB-0382	59.05	136.467	0
MB-0383	MB-0383	65.02	85.7333	1
MB-0384	MB-0384	74.58	61.1	1
MB-0385	MB-0385	66.58	36.4333	1
MB-0386	MB-0386	66.83	138.133	0
MB-0388	MB-0388	46.63	97.5667	0
MB-0389	MB-0389	46.87	96.9667	0
MB-0391	MB-0391	61.23	142.467	0
MB-0392	MB-0392	56.28	38.1333	1
MB-0393	MB-0393	68.74	20.8333	1
MB-0394	MB-0394	56.48	64.2333	0
MB-0395	MB-0395	80.38	29	1
MB-0396	MB-0396	56.45	60.6667	0
MB-0397	MB-0397	58.56	57.2333	0
MB-0398	MB-0398	56.41	43.2	1
MB-0399	MB-0399	68.47	137.1	1
MB-0400	MB-0400	55.28	22.4667	1
MB-0401	MB-0401	48.58	26.2667	1
MB-0402	MB-0402	73.06	99.7333	0
MB-0404	MB-0404	60.71	63.5	0
MB-0406	MB-0406	69.32	96.9	1
MB-0410	MB-0410	57.41	63	0
MB-0411	MB-0411	54.6	139.167	0
MB-0412	MB-0412	54.06	136.167	0
MB-0413	MB-0413	56.58	140.067	0
MB-0414	MB-0414	72.16	76.6333	0
MB-0417	MB-0417	54.22	6.26667	1
MB-0418	MB-0418	58.72	102.067	0
MB-0419	MB-0419	77.92	104.3	1
MB-0420	MB-0420	34.92	76.7333	0
MB-0421	MB-0421	73.53	93	1
MB-0422	MB-0422	66.72	33.8	1
MB-0424	MB-0424	44.02	9.83333	1
MB-0425	MB-0425	83.17	24.4	1
MB-0426	MB-0426	50.48	131.1	0
MB-0427	MB-0427	81.89	116.1	0
MB-0428	MB-0428	85.21	55.9333	0
MB-0429	MB-0429	78.86	74.4667	1
MB-0431	MB-0431	63.61	85.1333	0
MB-0434	MB-0434	69.79	45.5	1
MB-0436	MB-0436	88.29	75.5	1
MB-0437	MB-0437	82.17	90.5667	0
MB-0438	MB-0438	57.41	135.167	0
MB-0439	MB-0439	50.32	112.133	0
MB-0440	MB-0440	56.73	100.833	0
MB-0442	MB-0442	71.58	103.467	1
MB-0443	MB-0443	61.67	45.0333	0
MB-0444	MB-0444	49.87	55.4667	1
MB-0445	MB-0445	40.07	132.533	0
MB-0446	MB-0446	56.96	72.2667	0
MB-0449	MB-0449	54.38	112.567	0
MB-0451	MB-0451	63.2	50.0667	0
MB-0452	MB-0452	54.43	62.8	0
MB-0453	MB-0453	61.11	43.1333	1
MB-0454	MB-0454	90.02	46.8333	1
MB-0455	MB-0455	56.84	99.3333	0
MB-0458	MB-0458	49.28	134.5	0
MB-0459	MB-0459	85.09	35.6	1
MB-0460	MB-0460	81.44	114	1
MB-0462	MB-0462	60.5	132.767	0
MB-0463	MB-0463	60.48	120.567	1
MB-0464	MB-0464	58.98	39.3	1
MB-0465	MB-0465	87.18	28.6	1
MB-0466	MB-0466	33.97	43.8667	0
MB-0467	MB-0467	58.35	105.6	1
MB-0468	MB-0468	60.95	129.6	1
MB-0469	MB-0469	67.94	131.267	0
MB-0470	MB-0470	61.78	88.2333	0
MB-0471	MB-0471	76.49	107.467	0
MB-0472	MB-0472	59.34	27.4	0
MB-0474	MB-0474	54.29	111.1	1
MB-0475	MB-0475	54.15	130.7	0
MB-0476	MB-0476	54.62	130.433	0
MB-0478	MB-0478	74.02	132.3	0
MB-0479	MB-0479	33.83	132.767	0
MB-0480	MB-0480	51.86	94.5667	0
MB-0481	MB-0481	54.22	36.4	1
MB-0482	MB-0482	39.53	24.8667	1
MB-0483	MB-0483	49.61	74.4667	1
MB-0484	MB-0484	38.72	82.6333	0
MB-0485	MB-0485	60.78	36.7667	1
MB-0486	MB-0486	57.57	89.9667	0
MB-0487	MB-0487	57.36	86.9	0
MB-0488	MB-0488	50.64	112.933	0
MB-0489	MB-0489	41.46	90.5667	0
MB-0490	MB-0490	81.9	101.967	0
MB-0491	MB-0491	43.4	125.8	0
MB-0492	MB-0492	85.21	81.1333	1
MB-0494	MB-0494	77.22	36.6333	1
MB-0495	MB-0495	63.19	71.8	1
MB-0496	MB-0496	60	130.9	0
MB-0497	MB-0497	57.27	73.7	0
MB-0500	MB-0500	36.56	67.4667	0
MB-0501	MB-0501	48.93	71.5	0
MB-0502	MB-0502	56.41	82.1	0
MB-0503	MB-0503	60.77	101.233	0
MB-0504	MB-0504	68.16	130.467	0
MB-0505	MB-0505	56.38	60.7	0
MB-0506	MB-0506	60.74	45.8	1
MB-0507	MB-0507	58.71	23.8	0
MB-0508	MB-0508	42.68	114.333	0
MB-0509	MB-0509	41.48	115.3	0
MB-0510	MB-0510	71.84	128.4	0
MB-0511	MB-0511	59.84	61.7	0
MB-0512	MB-0512	56.74	121.533	0
MB-0513	MB-0513	73.39	117.033	0
MB-0514	MB-0514	42.89	13.4	0
MB-0516	MB-0516	62.81	114.467	0
MB-0517	MB-0517	47.92	61.9	0
MB-0519	MB-0519	61.99	110.967	0
MB-0521	MB-0521	52.2	212.2	0
MB-0522	MB-0522	54.08	2.5	0
MB-0524	MB-0524	40.65	80.8333	0
MB-0525	MB-0525	48.47	65.8667	0
MB-0526	MB-0526	72.18	139.633	1
MB-0527	MB-0527	73.22	109.833	1
MB-0528	MB-0528	53.64	193.967	0
MB-0529	MB-0529	67.46	48.5333	1
MB-0531	MB-0531	60.12	163.867	0
MB-0532	MB-0532	59.07	143.133	1
MB-0534	MB-0534	51.56	124.1	0
MB-0535	MB-0535	46.66	199.133	0
MB-0536	MB-0536	67.88	147.367	1
MB-0537	MB-0537	59.8	113.567	0
MB-0538	MB-0538	61.89	24.1	1
MB-0540	MB-0540	66.11	194.533	0
MB-0541	MB-0541	38.86	174.267	0
MB-0542	MB-0542	39.3	48.6	1
MB-0544	MB-0544	74.46	79.3333	1
MB-0545	MB-0545	83.92	41.1667	1
MB-0550	MB-0550	60.12	132.333	1
MB-0551	MB-0551	76.32	51.9667	1
MB-0552	MB-0552	61.53	68.0667	1
MB-0553	MB-0553	86.99	85.7333	1
MB-0554	MB-0554	82.35	111.167	1
MB-0558	MB-0558	69.88	97.8333	1
MB-0559	MB-0559	47.71	161.767	0
MB-0568	MB-0568	61.28	181.467	0
MB-0569	MB-0569	74.96	59.5	1
MB-0570	MB-0570	68.99	272.2	0
MB-0571	MB-0571	61.79	149.867	0
MB-0573	MB-0573	76.22	163.2	1
MB-0574	MB-0574	71.21	119.8	0
MB-0575	MB-0575	48.1	128.567	0
MB-0576	MB-0576	68.47	31	1
MB-0577	MB-0577	51.42	65.4	0
MB-0578	MB-0578	59.64	110.1	0
MB-0579	MB-0579	70.53	92.7667	1
MB-0580	MB-0580	33.8	79.3667	1
MB-0581	MB-0581	96.29	7.86667	1
MB-0582	MB-0582	84.76	15.5333	1
MB-0583	MB-0583	75.67	62.6333	0
MB-0584	MB-0584	41.31	118.2	0
MB-0585	MB-0585	76.72	115.7	1
MB-0586	MB-0586	77.99	77.2333	1
MB-0587	MB-0587	50.41	91.2667	0
MB-0588	MB-0588	76.35	119.733	0
MB-0589	MB-0589	59.96	125.8	0
MB-0590	MB-0590	60.27	72.4667	1
MB-0591	MB-0591	84	119.467	1
MB-0593	MB-0593	62.34	34.6667	1
MB-0594	MB-0594	77.96	44.2333	0
MB-0596	MB-0596	77.48	107.1	1
MB-0597	MB-0597	64.55	113.2	1
MB-0598	MB-0598	77.48	89.3667	1
MB-0599	MB-0599	46.85	123.267	0
MB-0600	MB-0600	70.5	111	0
MB-0601	MB-0601	32.99	29.6667	1
MB-0603	MB-0603	79.52	121.967	0
MB-0605	MB-0605	58.08	114.6	0
MB-0606	MB-0606	83.19	27.4667	1
MB-0607	MB-0607	53.1	87.8333	0
MB-0608	MB-0608	76.81	63.9667	1
MB-0609	MB-0609	51.15	98.7	1
MB-0610	MB-0610	71.3	76.7	0
MB-0611	MB-0611	75.65	104.533	0
MB-0613	MB-0613	60.2	48.8	0
MB-0614	MB-0614	48.99	119.333	0
MB-0615	MB-0615	38.75	34.7667	0
MB-0616	MB-0616	75.98	29.0333	1
MB-0617	MB-0617	72.14	92.9667	1
MB-0618	MB-0618	63.86	101.9	0
MB-0619	MB-0619	38.9	94.2333	0
MB-0620	MB-0620	62.97	112.8	0
MB-0621	MB-0621	70.04	33.5667	0
MB-0623	MB-0623	66.52	111.067	0
MB-0624	MB-0624	64.28	64.0333	0
MB-0626	MB-0626	61.11	35.5333	1
MB-0627	MB-0627	54.1	0.766667	0
MB-0628	MB-0628	63.98	105.967	0
MB-0630	MB-0630	38.35	86.8	0
MB-0631	MB-0631	84.41	47.4333	1
MB-0632	MB-0632	51.92	56.5	0
MB-0634	MB-0634	55.99	17.7667	0
MB-0636	MB-0636	26.36	32.6333	1
MB-0637	MB-0637	75.71	80.6667	0
MB-0638	MB-0638	66.95	103.767	1
MB-0639	MB-0639	50.39	75.4	0
MB-0640	MB-0640	66.09	61.3333	0
MB-0641	MB-0641	56.34	102.567	0
MB-0642	MB-0642	79.12	84.2	1
MB-0643	MB-0643	73.46	19.7333	1
MB-0644	MB-0644	71.06	93.3	0
MB-0646	MB-0646	67.06	15.1667	1
MB-0649	MB-0649	60.62	61.4333	0
MB-0650	MB-0650	79.48	25.5333	0
MB-0652	MB-0652	85.12	96.6333	1
MB-0653	MB-0653	69.95	24.8	1
MB-0654	MB-0654	82.5	69.4	0
MB-0655	MB-0655	69.73	111.067	0
MB-0656	MB-0656	35.9	19.0333	1
MB-0657	MB-0657	58.65	30.4333	0
MB-0658	MB-0658	60.89	97.2667	0
MB-0659	MB-0659	82.87	23.3333	1
MB-0660	MB-0660	52.43	18.9333	1
MB-0661	MB-0661	78.78	20	1
MB-0662	MB-0662	50.94	69.8	1
MB-0663	MB-0663	57.76	55.3667	0
MB-0664	MB-0664	78.27	11.0667	1
MB-0666	MB-0666	61.31	24.3333	1
MB-0869	MB-0869	58.83	112.4	1
MB-0872	MB-0872	82.34	152.067	1
MB-0874	MB-0874	59.22	16.6	1
MB-0877	MB-0877	79.41	14.4333	1
MB-0880	MB-0880	73.64	1.23333	0
MB-0882	MB-0882	73.39	42.3667	1
MB-0884	MB-0884	56.47	93.6667	1
MB-0891	MB-0891	83.68	149.4	0
MB-0893	MB-0893	57.41	175.633	0
MB-0895	MB-0895	79.61	43.1	1
MB-0897	MB-0897	41.32	30.9667	1
MB-0899	MB-0899	50.62	175.8	0
MB-0901	MB-0901	68.19	136.167	0
MB-0904	MB-0904	83.01	144.7	1
MB-0906	MB-0906	70.6	63.8667	1
MB-2513	MB-2513	57.96	59.7	1
MB-2517	MB-2517	60.29	268.433	1
MB-2536	MB-2536	54.11	47.9	1
MB-2556	MB-2556	62.59	220.9	1
MB-2564	MB-2564	52.98	285.433	0
MB-2610	MB-2610	58.99	280.7	0
MB-2613	MB-2613	59.63	163.4	0
MB-2614	MB-2614	43.72	64.9333	1
MB-2616	MB-2616	65.07	219.167	1
MB-2617	MB-2617	63.3	89.1	1
MB-2618	MB-2618	66.22	89.1	1
MB-2624	MB-2624	53.53	128.533	0
MB-2626	MB-2626	62.54	193.7	0
MB-2629	MB-2629	61.22	279.1	0
MB-2632	MB-2632	36.52	19.1	1
MB-2634	MB-2634	70.69	274.033	0
MB-2642	MB-2642	30.67	45.1667	1
MB-2643	MB-2643	34.2	52.9667	1
MB-2645	MB-2645	69.45	44.7667	1
MB-2669	MB-2669	62.56	73.7	1
MB-2686	MB-2686	68.76	177.267	0
MB-2705	MB-2705	61.78	163.733	0
MB-2708	MB-2708	66.36	133.233	1
MB-2711	MB-2711	48.07	201.467	0
MB-2712	MB-2712	54.59	234.433	1
MB-2718	MB-2718	47.94	278.267	0
MB-2721	MB-2721	44.82	251.633	0
MB-2724	MB-2724	60.59	108.067	1
MB-2725	MB-2725	44.88	236.933	0
MB-2728	MB-2728	28.62	51.4	1
MB-2730	MB-2730	61.99	133.733	0
MB-2735	MB-2735	49.94	274.5	0
MB-2742	MB-2742	48.25	24.9	1
MB-2744	MB-2744	45.57	275.633	0
MB-2745	MB-2745	46.85	168.967	1
MB-2747	MB-2747	68.23	234.333	1
MB-2749	MB-2749	60.13	97.7667	1
MB-2750	MB-2750	47.48	145.433	1
MB-2752	MB-2752	51.36	81.9333	1
MB-2753	MB-2753	30.95	274.4	0
MB-2754	MB-2754	66.11	203.533	1
MB-2758	MB-2758	38.16	35	1
MB-2760	MB-2760	63.1	118.033	1
MB-2763	MB-2763	70.32	275.6	0
MB-2764	MB-2764	57.48	270.133	1
MB-2765	MB-2765	65.79	227.867	1
MB-2767	MB-2767	53.11	271.333	0
MB-2769	MB-2769	59.9	160	0
MB-2770	MB-2770	60.32	274.367	0
MB-2771	MB-2771	56.79	44.8333	1
MB-2772	MB-2772	54.4	150.733	1
MB-2774	MB-2774	66.06	131.667	1
MB-2778	MB-2778	62.76	181.233	1
MB-2779	MB-2779	36.8	275.233	0
MB-2781	MB-2781	64.32	40.4333	1
MB-2786	MB-2786	62.36	68.2667	1
MB-2790	MB-2790	47.03	116.933	0
MB-2791	MB-2791	40.79	271.933	0
MB-2792	MB-2792	50.38	110.767	1
MB-2793	MB-2793	67.62	267.233	0
MB-2795	MB-2795	42.07	272.1	0
MB-2796	MB-2796	57.94	87.7	1
MB-2797	MB-2797	50.07	252.967	0
MB-2801	MB-2801	70.35	271.267	0
MB-2803	MB-2803	63.01	85.8667	1
MB-2814	MB-2814	65.25	231.033	1
MB-2815	MB-2815	64.25	257.567	0
MB-2819	MB-2819	61.95	270.567	0
MB-2820	MB-2820	40.06	254.633	0
MB-2821	MB-2821	57.39	136.067	1
MB-2823	MB-2823	35.97	269.9	0
MB-2827	MB-2827	36.5	235.667	0
MB-2833	MB-2833	42.9	259.767	0
MB-2834	MB-2834	56.85	153.833	1
MB-2835	MB-2835	59.84	55.0333	1
MB-2838	MB-2838	67.12	270.3	0
MB-2840	MB-2840	60.48	269	0
MB-2842	MB-2842	58.48	19.7333	1
MB-2843	MB-2843	61.08	231.533	1
MB-2844	MB-2844	60.76	146.733	0
MB-2845	MB-2845	55.8	264.767	0
MB-2846	MB-2846	58.85	149.7	1
MB-2847	MB-2847	65.04	39.5333	1
MB-2848	MB-2848	60.11	227.733	1
MB-2849	MB-2849	60.65	43.2	1
MB-2850	MB-2850	31.48	9.43333	1
MB-2851	MB-2851	58.69	159	1
MB-2853	MB-2853	36.25	269.633	0
MB-2854	MB-2854	61.53	270.433	0
MB-2857	MB-2857	45.3	250.667	0
MB-2858	MB-2858	63.94	141.567	1
MB-2863	MB-2863	59.58	258.333	0
MB-2867	MB-2867	47.1	269.333	0
MB-2895	MB-2895	66.84	196.567	1
MB-2896	MB-2896	68.18	237.367	1
MB-2900	MB-2900	59.29	20.6667	1
MB-2901	MB-2901	49.83	218.3	1
MB-2904	MB-2904	34.83	125.6	1
MB-2912	MB-2912	59.6	267.4	0
MB-2916	MB-2916	48.93	266.933	0
MB-2917	MB-2917	33.9	31.9333	1
MB-2919	MB-2919	59.13	240.033	1
MB-2922	MB-2922	45.74	14.4	1
MB-2923	MB-2923	37.01	14.1	1
MB-2927	MB-2927	58.14	263.7	1
MB-2929	MB-2929	53.31	262.867	1
MB-2931	MB-2931	46.9	228.1	1
MB-2932	MB-2932	63.1	108.433	0
MB-2933	MB-2933	44.08	161.933	1
MB-2939	MB-2939	70.19	101.267	1
MB-2944	MB-2944	66.97	27.2	1
MB-2947	MB-2947	36.47	112	0
MB-2951	MB-2951	39.07	263.367	0
MB-2952	MB-2952	52.67	189.1	1
MB-2953	MB-2953	43.08	30.1333	1
MB-2954	MB-2954	69.79	5.5	1
MB-2957	MB-2957	31.02	262.133	0
MB-2960	MB-2960	69.67	222.2	1
MB-2963	MB-2963	53.99	227.833	1
MB-2964	MB-2964	69.48	9.6	1
MB-2966	MB-2966	50.3	265	0
MB-2969	MB-2969	66.86	172.9	1
MB-2970	MB-2970	46.49	252.867	1
MB-2971	MB-2971	69.6	264.233	0
MB-2977	MB-2977	40.02	110.6	1
MB-2983	MB-2983	56.26	180.833	1
MB-2984	MB-2984	64.04	261.2	0
MB-2990	MB-2990	48.47	260	0
MB-2993	MB-2993	63.65	187.033	0
MB-2994	MB-2994	46.7	254.5	0
MB-2996	MB-2996	58.1	191.233	0
MB-2999	MB-2999	61.42	262	0
MB-3001	MB-3001	50.45	263.233	0
MB-3002	MB-3002	62.32	140.567	1
MB-3005	MB-3005	45.75	253.067	0
MB-3006	MB-3006	60.09	15.7	1
MB-3007	MB-3007	48.48	114.9	1
MB-3008	MB-3008	51.94	149.6	0
MB-3013	MB-3013	50.37	238.367	0
MB-3014	MB-3014	39.7	262.633	0
MB-3016	MB-3016	56.83	258.867	0
MB-3021	MB-3021	63.08	217.567	1
MB-3025	MB-3025	37.89	256	0
MB-3026	MB-3026	49.92	261.2	0
MB-3028	MB-3028	60.93	42.5667	1
MB-3031	MB-3031	46.76	35.6333	1
MB-3032	MB-3032	50.01	250.133	0
MB-3033	MB-3033	69.07	70.4	1
MB-3035	MB-3035	54.64	260.733	0
MB-3037	MB-3037	53.19	98.8333	0
MB-3046	MB-3046	67.2	73.8333	1
MB-3049	MB-3049	57.17	259.967	0
MB-3050	MB-3050	59.53	255.1	1
MB-3057	MB-3057	55.3	32.0333	1
MB-3058	MB-3058	47.74	254.267	0
MB-3060	MB-3060	65.69	44.6	1
MB-3062	MB-3062	62.87	146.367	0
MB-3063	MB-3063	43.51	28.5667	1
MB-3064	MB-3064	46.7	165.167	1
MB-3067	MB-3067	60.29	259.533	0
MB-3079	MB-3079	50.54	149.6	0
MB-3083	MB-3083	68.5	81.1	1
MB-3085	MB-3085	43.68	210.967	1
MB-3088	MB-3088	65.58	256.5	0
MB-3092	MB-3092	56.73	152.333	1
MB-3102	MB-3102	60.34	258.333	0
MB-3103	MB-3103	58.55	28.7333	1
MB-3104	MB-3104	28.96	75.3667	1
MB-3105	MB-3105	48.34	252.333	0
MB-3110	MB-3110	61.07	100.733	0
MB-3121	MB-3121	63.06	131.333	1
MB-3122	MB-3122	62.39	257.767	0
MB-3123	MB-3123	50.26	167.433	0
MB-3153	MB-3153	42.17	227.933	0
MB-3165	MB-3165	59.78	221.233	0
MB-3167	MB-3167	66.76	136.933	0
MB-3171	MB-3171	54.95	219.667	1
MB-3181	MB-3181	43.6	178.167	1
MB-3211	MB-3211	58.31	145.5	0
MB-3218	MB-3218	44.94	248.767	0
MB-3222	MB-3222	63.03	23.9333	1
MB-3228	MB-3228	58.31	252	0
MB-3235	MB-3235	50.66	236.133	0
MB-3252	MB-3252	41.4	99.7	0
MB-3253	MB-3253	56.81	55.8333	1
MB-3254	MB-3254	50.21	123.9	0
MB-3266	MB-3266	52.91	51.2	1
MB-3271	MB-3271	59.43	65.4667	1
MB-3272	MB-3272	63.53	22.6667	1
MB-3275	MB-3275	45	41.5333	1
MB-3277	MB-3277	29.92	32.9333	1
MB-3292	MB-3292	60.04	217.767	0
MB-3295	MB-3295	60.42	158.533	1
MB-3297	MB-3297	42.72	236.067	0
MB-3298	MB-3298	48.75	242.567	0
MB-3300	MB-3300	64.99	247	0
MB-3301	MB-3301	49.5	248.767	0
MB-3303	MB-3303	63.96	243.9	0
MB-3328	MB-3328	69.65	191.133	1
MB-3329	MB-3329	56.03	37.9667	1
MB-3341	MB-3341	62.96	148.767	1
MB-3344	MB-3344	33.76	241.267	0
MB-3350	MB-3350	62.62	227.8	1
MB-3351	MB-3351	39.4	241.867	0
MB-3355	MB-3355	48.53	109	0
MB-3357	MB-3357	47.75	38.0333	1
MB-3360	MB-3360	48.48	26.7667	1
MB-3361	MB-3361	57.31	68.2	1
MB-3363	MB-3363	56.42	10.8667	1
MB-3365	MB-3365	51.18	241.6	0
MB-3367	MB-3367	65.62	179.433	0
MB-3371	MB-3371	66.15	241.267	0
MB-3378	MB-3378	65.5	87.5333	1
MB-3379	MB-3379	60.99	113.833	1
MB-3381	MB-3381	53.36	236.633	0
MB-3382	MB-3382	61.26	136.233	0
MB-3383	MB-3383	38.49	23.2	1
MB-3386	MB-3386	40.06	55.6333	1
MB-3388	MB-3388	59.3	228.6	1
MB-3389	MB-3389	63.34	240.7	0
MB-3395	MB-3395	52.45	243.767	0
MB-3396	MB-3396	59.29	226.733	0
MB-3402	MB-3402	41.17	50.0333	1
MB-3403	MB-3403	50.92	138.333	0
MB-3412	MB-3412	55.28	228.8	0
MB-3417	MB-3417	59.16	103.467	0
MB-3429	MB-3429	49.08	243.5	0
MB-3430	MB-3430	68.86	219.767	1
MB-3435	MB-3435	37.05	25.4333	1
MB-3436	MB-3436	38.2	50.7667	1
MB-3437	MB-3437	70.52	108.767	0
MB-3439	MB-3439	43.67	188.733	0
MB-3450	MB-3450	51.52	240.467	0
MB-3452	MB-3452	64.04	119.867	1
MB-3453	MB-3453	51.36	32.8333	1
MB-3459	MB-3459	57.66	241.4	0
MB-3462	MB-3462	40.92	234.233	0
MB-3466	MB-3466	55.3	234.133	1
MB-3467	MB-3467	21.93	38.8	1
MB-3470	MB-3470	56.4	62.5333	1
MB-3476	MB-3476	68.59	159.067	1
MB-3479	MB-3479	60.3	231.667	0
MB-3487	MB-3487	43.58	237.133	0
MB-3488	MB-3488	41.1	27.4667	1
MB-3490	MB-3490	45.74	102.4	1
MB-3492	MB-3492	62.09	118.133	1
MB-3497	MB-3497	53.5	15.5	1
MB-3500	MB-3500	66.91	239.3	0
MB-3502	MB-3502	50.79	229.333	0
MB-3506	MB-3506	39.28	240.833	0
MB-3510	MB-3510	67.6	59.6	1
MB-3525	MB-3525	65.56	236.7	0
MB-3526	MB-3526	60.3	86.0667	1
MB-3528	MB-3528	71.03	113.667	0
MB-3530	MB-3530	70.94	112.967	1
MB-3536	MB-3536	48.12	86.2333	1
MB-3545	MB-3545	49.84	232.733	1
MB-3548	MB-3548	66.85	234.533	1
MB-3556	MB-3556	51.76	38.0333	1
MB-3567	MB-3567	55.95	236.033	0
MB-3576	MB-3576	53.04	24.8667	1
MB-3582	MB-3582	63.97	229.367	1
MB-3600	MB-3600	60.15	214.7	0
MB-3606	MB-3606	68.61	110.633	0
MB-3614	MB-3614	63.95	235.4	0
MB-3702	MB-3702	37.16	230.467	0
MB-3706	MB-3706	55.71	38.8	1
MB-3707	MB-3707	70.77	228.767	1
MB-3711	MB-3711	41.52	222.1	0
MB-3748	MB-3748	51.01	228	0
MB-3752	MB-3752	49.98	75.3333	1
MB-3754	MB-3754	57.01	92.7333	1
MB-3781	MB-3781	48.16	224.567	0
MB-3797	MB-3797	68.72	228.333	0
MB-3824	MB-3824	49.45	126.467	1
MB-3838	MB-3838	60.45	134.467	1
MB-3840	MB-3840	53.89	287.233	0
MB-3842	MB-3842	54.6	226.067	0
MB-3850	MB-3850	65.89	72.3	0
MB-3852	MB-3852	43.56	225.5	0
MB-3854	MB-3854	63.82	99.2333	0
MB-3865	MB-3865	49.37	199.967	0
MB-3866	MB-3866	54.29	225.5	0
MB-3871	MB-3871	62.03	172.8	1
MB-3874	MB-3874	35.5	186.433	0
MB-3978	MB-3978	57.91	100.867	1
MB-4000	MB-4000	76.96	28.0667	1
MB-4001	MB-4001	74.51	49.6667	1
MB-4003	MB-4003	70.31	106.567	1
MB-4004	MB-4004	61.16	256.867	1
MB-4005	MB-4005	66.37	188.367	0
MB-4008	MB-4008	64.91	44.7333	1
MB-4010	MB-4010	73.15	11.7	1
MB-4011	MB-4011	72.36	193.167	0
MB-4012	MB-4012	63.23	277.367	1
MB-4015	MB-4015	76.13	11.3	1
MB-4017	MB-4017	76.17	139.3	1
MB-4018	MB-4018	71.32	105.667	1
MB-4024	MB-4024	56.14	124.1	0
MB-4033	MB-4033	82.17	15.2	1
MB-4046	MB-4046	59.24	298.033	1
MB-4059	MB-4059	50.23	172	1
MB-4079	MB-4079	63.17	351	1
MB-4091	MB-4091	74.45	281.367	1
MB-4098	MB-4098	68.55	176.367	0
MB-4119	MB-4119	65.46	67.8	1
MB-4120	MB-4120	56.19	217.1	1
MB-4126	MB-4126	73.2	174.8	1
MB-4127	MB-4127	54.35	258.167	1
MB-4139	MB-4139	63.05	165.4	1
MB-4140	MB-4140	71.17	114.5	1
MB-4141	MB-4141	58.32	147.833	1
MB-4145	MB-4145	60.33	217.633	1
MB-4146	MB-4146	43.06	15.6333	1
MB-4148	MB-4148	57.85	63.0333	1
MB-4154	MB-4154	54.22	49.5667	1
MB-4171	MB-4171	64.21	184.7	1
MB-4173	MB-4173	74.31	160.333	1
MB-4189	MB-4189	60.99	355.2	1
MB-4212	MB-4212	45.5	330.367	0
MB-4213	MB-4213	67.02	84.5	1
MB-4222	MB-4222	58.8	55.2333	1
MB-4224	MB-4224	72.39	65.5	1
MB-4230	MB-4230	75.87	115.6	1
MB-4233	MB-4233	54.01	36.3667	1
MB-4234	MB-4234	68.25	253.533	1
MB-4235	MB-4235	67.46	335.733	1
MB-4236	MB-4236	73.91	203.7	1
MB-4250	MB-4250	80.81	100.167	1
MB-4254	MB-4254	68.7	178.4	0
MB-4264	MB-4264	72.17	163.2	1
MB-4266	MB-4266	28.04	33.9	1
MB-4270	MB-4270	37.85	98.7	1
MB-4274	MB-4274	74.32	59.9333	1
MB-4276	MB-4276	55.07	132.2	1
MB-4278	MB-4278	68.32	244.2	1
MB-4281	MB-4281	60	260.033	1
MB-4282	MB-4282	49.61	34.1	0
MB-4283	MB-4283	55.62	174.833	0
MB-4289	MB-4289	65.49	96.8333	1
MB-4292	MB-4292	58.8	335.6	1
MB-4293	MB-4293	54.16	219.167	1
MB-4300	MB-4300	70.58	189.033	0
MB-4303	MB-4303	66.91	89.0333	1
MB-4306	MB-4306	69.19	234.7	1
MB-4310	MB-4310	76.51	265.567	1
MB-4313	MB-4313	58.02	300.7	1
MB-4317	MB-4317	51.93	177.9	0
MB-4318	MB-4318	72.44	17.1333	1
MB-4322	MB-4322	63.39	196.467	1
MB-4323	MB-4323	80.04	126.633	1
MB-4324	MB-4324	61.22	87.2333	1
MB-4328	MB-4328	64.12	199.267	1
MB-4329	MB-4329	70.75	168.267	1
MB-4331	MB-4331	63.34	235.567	1
MB-4332	MB-4332	34.36	307.933	0
MB-4333	MB-4333	64.5	207.967	1
MB-4339	MB-4339	74.98	173.6	1
MB-4341	MB-4341	35.14	33.7	1
MB-4342	MB-4342	73.2	232.767	1
MB-4343	MB-4343	68.09	198.6	1
MB-4348	MB-4348	61.57	226.2	1
MB-4350	MB-4350	35.64	31.0667	1
MB-4351	MB-4351	70.27	68.1333	1
MB-4353	MB-4353	59.23	128.533	1
MB-4354	MB-4354	55.01	15.3667	1
MB-4357	MB-4357	77.12	114.033	1
MB-4360	MB-4360	59.16	11.8667	1
MB-4362	MB-4362	50.08	267.267	0
MB-4368	MB-4368	74.6	119.467	1
MB-4374	MB-4374	77.51	42.5667	1
MB-4375	MB-4375	40.04	291.167	0
MB-4381	MB-4381	59.75	61.4667	1
MB-4390	MB-4390	68.49	164.333	1
MB-4395	MB-4395	45.21	139.6	1
MB-4407	MB-4407	44.4	83.3667	1
MB-4408	MB-4408	71.66	206.567	1
MB-4416	MB-4416	44.89	241.6	1
MB-4417	MB-4417	68.16	16.7	1
MB-4418	MB-4418	56.11	307.633	0
MB-4421	MB-4421	69.01	264.767	1
MB-4426	MB-4426	70.84	170.9	1
MB-4434	MB-4434	74.84	148.1	1
MB-4442	MB-4442	47.29	296.867	0
MB-4484	MB-4484	66.23	52.3	1
MB-4529	MB-4529	61.21	126.467	1
MB-4548	MB-4548	50.42	322.833	0
MB-4557	MB-4557	51.25	279.8	0
MB-4564	MB-4564	74.67	210.433	1
MB-4578	MB-4578	72.74	197.333	1
MB-4591	MB-4591	71.93	41.1667	1
MB-4593	MB-4593	48.44	140.233	0
MB-4598	MB-4598	67.92	119.367	1
MB-4599	MB-4599	63.83	191.167	0
MB-4601	MB-4601	39.14	56.2667	1
MB-4602	MB-4602	58.38	122.8	1
MB-4603	MB-4603	42.79	239.233	0
MB-4607	MB-4607	55.42	121.733	0
MB-4616	MB-4616	71.47	90.1333	1
MB-4618	MB-4618	40.05	267.4	0
MB-4621	MB-4621	39.51	271.867	0
MB-4622	MB-4622	40.83	282.833	1
MB-4623	MB-4623	61.88	292.033	1
MB-4626	MB-4626	64.61	143	1
MB-4627	MB-4627	55.65	186.633	1
MB-4630	MB-4630	67.48	95.8333	1
MB-4633	MB-4633	67.03	318.2	0
MB-4634	MB-4634	66.37	109.6	1
MB-4639	MB-4639	71.17	119	1
MB-4640	MB-4640	61.59	200.6	0
MB-4641	MB-4641	64.93	148.567	1
MB-4642	MB-4642	66.27	285.7	1
MB-4643	MB-4643	78.21	41.4667	1
MB-4644	MB-4644	59.13	90	1
MB-4648	MB-4648	75.19	168.533	1
MB-4649	MB-4649	61.67	16.8333	1
MB-4651	MB-4651	69.96	30.3	1
MB-4653	MB-4653	44.5	48.1333	1
MB-4654	MB-4654	80.82	64.3	1
MB-4655	MB-4655	64.01	99	1
MB-4660	MB-4660	37.53	39.8667	1
MB-4661	MB-4661	81.11	234.233	0
MB-4663	MB-4663	61.97	239.333	0
MB-4665	MB-4665	54.27	260.2	0
MB-4666	MB-4666	57.98	111.567	1
MB-4667	MB-4667	65.58	295.333	1
MB-4669	MB-4669	68.82	119.467	1
MB-4670	MB-4670	61	67.8	1
MB-4671	MB-4671	72.48	34.7	1
MB-4672	MB-4672	58.78	220.933	1
MB-4673	MB-4673	63.27	87	1
MB-4674	MB-4674	75.26	81.0667	1
MB-4675	MB-4675	59.23	263.033	0
MB-4679	MB-4679	64.11	292.667	1
MB-4681	MB-4681	60.66	251.8	1
MB-4682	MB-4682	65.5	139.533	1
MB-4685	MB-4685	73.6	43.3	1
MB-4686	MB-4686	53.03	48.4333	1
MB-4687	MB-4687	81.98	74.1	1
MB-4688	MB-4688	71.17	85.3	1
MB-4691	MB-4691	49.76	282.567	1
MB-4692	MB-4692	58.49	107.267	1
MB-4694	MB-4694	76.06	198.3	0
MB-4695	MB-4695	61.12	21.3	1
MB-4696	MB-4696	49.98	255.267	0
MB-4697	MB-4697	79.01	118	1
MB-4698	MB-4698	59.18	170.667	1
MB-4701	MB-4701	47.62	127.533	0
MB-4702	MB-4702	52.13	300.867	0
MB-4704	MB-4704	67.79	64	1
MB-4705	MB-4705	63.58	213.1	1
MB-4706	MB-4706	75.48	55.6667	1
MB-4707	MB-4707	59.85	221.2	0
MB-4708	MB-4708	63.03	227.9	1
MB-4709	MB-4709	49.02	146.767	0
MB-4710	MB-4710	77.12	57.6667	0
MB-4711	MB-4711	56.07	31.4667	1
MB-4712	MB-4712	46.59	249.533	1
MB-4714	MB-4714	64.68	83.6667	1
MB-4715	MB-4715	67.8	35.2333	1
MB-4716	MB-4716	52.98	76.1333	1
MB-4717	MB-4717	43.51	42.9	1
MB-4718	MB-4718	44.27	198.333	1
MB-4719	MB-4719	67.27	81.5667	1
MB-4721	MB-4721	66.39	23.7333	1
MB-4722	MB-4722	64.02	86.1	0
MB-4723	MB-4723	64.76	211.967	0
MB-4724	MB-4724	60.44	146.067	0
MB-4725	MB-4725	65.83	98.7667	1
MB-4729	MB-4729	75.41	28	1
MB-4730	MB-4730	51.29	131.3	1
MB-4731	MB-4731	49.43	44.8667	1
MB-4732	MB-4732	26.72	149.867	0
MB-4733	MB-4733	56.27	19.7333	1
MB-4735	MB-4735	54.18	297.8	0
MB-4737	MB-4737	52.29	122.2	0
MB-4738	MB-4738	42.27	176.067	0
MB-4739	MB-4739	56.08	161.667	1
MB-4741	MB-4741	53.02	56.5	1
MB-4742	MB-4742	76.42	83.1333	1
MB-4743	MB-4743	52.61	230.167	0
MB-4744	MB-4744	64.21	153	1
MB-4745	MB-4745	50.08	42.6667	1
MB-4746	MB-4746	38.1	244.433	0
MB-4749	MB-4749	70.57	51.4667	1
MB-4750	MB-4750	73.21	37.7333	1
MB-4752	MB-4752	63.7	125.267	1
MB-4757	MB-4757	38.93	27.4	1
MB-4758	MB-4758	45.77	211.933	0
MB-4760	MB-4760	48.41	124.8	1
MB-4762	MB-4762	67.82	252.1	0
MB-4763	MB-4763	44.07	102.1	0
MB-4764	MB-4764	57.95	245.5	0
MB-4767	MB-4767	74.86	47.1333	1
MB-4769	MB-4769	65.86	21.7	1
MB-4770	MB-4770	70.22	152.067	1
MB-4771	MB-4771	47.86	297.233	0
MB-4778	MB-4778	78.62	206.133	1
MB-4779	MB-4779	53.39	101.567	0
MB-4782	MB-4782	43.85	251.067	0
MB-4784	MB-4784	63.35	145.733	1
MB-4785	MB-4785	75.46	121.667	1
MB-4787	MB-4787	68.85	81.0667	1
MB-4790	MB-4790	43.73	70.4667	1
MB-4791	MB-4791	83.49	173.833	1
MB-4792	MB-4792	49.92	40.6333	1
MB-4793	MB-4793	72.49	83.3667	1
MB-4794	MB-4794	89	45.5	1
MB-4796	MB-4796	53.18	128.267	0
MB-4797	MB-4797	81.06	99.3667	1
MB-4798	MB-4798	44.51	257.167	0
MB-4800	MB-4800	61.3	110.933	1
MB-4801	MB-4801	65.83	130.367	1
MB-4802	MB-4802	71.67	43.9	1
MB-4805	MB-4805	45.39	129.8	1
MB-4806	MB-4806	49.77	201.767	1
MB-4809	MB-4809	43.77	286.067	0
MB-4814	MB-4814	39.92	73.4667	1
MB-4818	MB-4818	75.74	76.2333	1
MB-4820	MB-4820	67.19	57.3	1
MB-4822	MB-4822	76.88	91.6333	1
MB-4825	MB-4825	65.93	214.433	1
MB-4827	MB-4827	78.54	45.7	1
MB-4828	MB-4828	78.87	42.5	1
MB-4829	MB-4829	83.27	176.267	1
MB-4832	MB-4832	45.44	141.733	1
MB-4834	MB-4834	49.61	36.1667	1
MB-4836	MB-4836	55.66	23.4333	1
MB-4838	MB-4838	74.39	200.767	1
MB-4839	MB-4839	67.26	299.4	0
MB-4843	MB-4843	54.35	265.133	0
MB-4845	MB-4845	86.75	25.4667	1
MB-4846	MB-4846	63.07	101.633	1
MB-4849	MB-4849	81.52	45.3333	1
MB-4851	MB-4851	73.95	90.2667	1
MB-4853	MB-4853	62.35	265.933	0
MB-4855	MB-4855	74.8	41.4667	1
MB-4858	MB-4858	74.56	129.333	1
MB-4859	MB-4859	74.29	157.8	1
MB-4860	MB-4860	44.95	234.6	0
MB-4862	MB-4862	64.32	187.3	0
MB-4865	MB-4865	50.7	229.9	0
MB-4866	MB-4866	43.86	224.3	0
MB-4867	MB-4867	47.03	221.9	0
MB-4869	MB-4869	67.12	29.3	1
MB-4870	MB-4870	57.33	229.067	0
MB-4871	MB-4871	74.53	39.8	1
MB-4872	MB-4872	58.69	157.1	0
MB-4873	MB-4873	64.47	117.667	1
MB-4876	MB-4876	42.45	150.6	1
MB-4878	MB-4878	79.35	22.4667	1
MB-4879	MB-4879	49.34	79.9667	1
MB-4880	MB-4880	69.68	210.967	0
MB-4881	MB-4881	37.05	274.2	0
MB-4882	MB-4882	76.71	266.1	1
MB-4883	MB-4883	57.93	268.9	0
MB-4886	MB-4886	43.42	48.1667	1
MB-4887	MB-4887	52.09	35.4	1
MB-4888	MB-4888	63.95	230.5	0
MB-4893	MB-4893	33.04	176.7	0
MB-4894	MB-4894	47.71	232.4	0
MB-4896	MB-4896	41.53	64.8667	1
MB-4897	MB-4897	40.04	197.433	0
MB-4898	MB-4898	63.63	117.9	1
MB-4899	MB-4899	40.25	275.733	0
MB-4900	MB-4900	47.61	224.6	0
MB-4904	MB-4904	64.3	129.233	1
MB-4906	MB-4906	73.03	233.867	1
MB-4908	MB-4908	69.87	47.9	1
MB-4911	MB-4911	43.51	31.4333	1
MB-4912	MB-4912	78.19	50	1
MB-4925	MB-4925	76.54	102.767	1
MB-4928	MB-4928	75.2	220.033	0
MB-4929	MB-4929	59.49	40	1
MB-4930	MB-4930	62.43	58.4333	0
MB-4931	MB-4931	58.39	30.3667	1
MB-4933	MB-4933	50.78	272.9	0
MB-4934	MB-4934	74.85	70.2333	0
MB-4935	MB-4935	36.35	194.2	0
MB-4937	MB-4937	41.09	77.2333	1
MB-4938	MB-4938	33.92	70.6	1
MB-4941	MB-4941	57.32	58.6333	1
MB-4942	MB-4942	60.31	124.133	1
MB-4944	MB-4944	77.77	237.267	1
MB-4945	MB-4945	65.53	20.1333	1
MB-4949	MB-4949	69.75	216.967	0
MB-4950	MB-4950	69.99	150.6	1
MB-4952	MB-4952	67.15	184.4	0
MB-4956	MB-4956	69.31	69.3	1
MB-4957	MB-4957	70.38	197.667	1
MB-4959	MB-4959	76.93	117.567	1
MB-4961	MB-4961	56.94	219.467	0
MB-4962	MB-4962	72.44	197.833	1
MB-4965	MB-4965	69.93	263.6	1
MB-4966	MB-4966	55.83	49.3	1
MB-4967	MB-4967	61.16	130.7	1
MB-4968	MB-4968	56.03	78.7	0
MB-4969	MB-4969	76.81	198.1	1
MB-4970	MB-4970	77.45	88.8	1
MB-4974	MB-4974	65.16	176.1	1
MB-4976	MB-4976	73.65	224.1	1
MB-4977	MB-4977	72.54	216.733	1
MB-4978	MB-4978	58.89	198.433	0
MB-4981	MB-4981	69.67	180.767	1
MB-4982	MB-4982	62.99	19.1667	1
MB-4986	MB-4986	41	79.8	1
MB-4987	MB-4987	76.37	221.767	1
MB-4991	MB-4991	77.13	126.867	0
MB-4992	MB-4992	66.47	165.367	0
MB-4993	MB-4993	33.55	75.2333	1
MB-4994	MB-4994	77.54	174.133	1
MB-4996	MB-4996	69.65	99.7667	1
MB-4998	MB-4998	75.27	65.5667	1
MB-4999	MB-4999	44.84	187.933	0
MB-5001	MB-5001	71.61	81.8	1
MB-5004	MB-5004	42.84	216.733	0
MB-5008	MB-5008	65.76	223.3	0
MB-5011	MB-5011	67.68	80.5	1
MB-5013	MB-5013	68.56	251.2	1
MB-5014	MB-5014	69.93	213.367	0
MB-5015	MB-5015	44.36	252.3	1
MB-5017	MB-5017	65.86	144.933	0
MB-5018	MB-5018	72.12	108.6	1
MB-5019	MB-5019	49.88	37.8	1
MB-5020	MB-5020	62.68	84.8333	1
MB-5027	MB-5027	46.95	189.867	0
MB-5033	MB-5033	63.92	52.7333	1
MB-5035	MB-5035	56.47	213.2	1
MB-5039	MB-5039	67.7	62.1333	1
MB-5040	MB-5040	72.73	79.1667	1
MB-5041	MB-5041	45.4	173.933	0
MB-5043	MB-5043	70.42	128.367	1
MB-5044	MB-5044	55.56	139.433	0
MB-5045	MB-5045	70.11	168.3	1
MB-5048	MB-5048	44.12	86.3667	1
MB-5049	MB-5049	61.76	255.3	0
MB-5050	MB-5050	55.04	184.333	0
MB-5052	MB-5052	76.66	34.5667	1
MB-5053	MB-5053	68.21	150.6	1
MB-5054	MB-5054	52.57	187.7	0
MB-5057	MB-5057	39.25	56.3333	1
MB-5058	MB-5058	61.04	178.733	1
MB-5059	MB-5059	53.69	257.633	0
MB-5060	MB-5060	75.01	150.1	1
MB-5061	MB-5061	71.05	39.4333	0
MB-5062	MB-5062	75.55	168.267	0
MB-5063	MB-5063	41.54	215.167	0
MB-5064	MB-5064	63.4	91.5	0
MB-5065	MB-5065	68.66	184.8	0
MB-5066	MB-5066	53.58	94.7	0
MB-5068	MB-5068	71.19	182.5	0
MB-5070	MB-5070	47.38	213.9	0
MB-5072	MB-5072	52.23	50.2333	1
MB-5073	MB-5073	67.87	194.167	1
MB-5074	MB-5074	70.59	221.6	1
MB-5078	MB-5078	56.33	87.1	1
MB-5079	MB-5079	66.38	199.933	0
MB-5081	MB-5081	43.63	58	1
MB-5084	MB-5084	49	198.1	1
MB-5086	MB-5086	65.41	84.2333	1
MB-5088	MB-5088	72.38	199.367	1
MB-5092	MB-5092	76.37	174.567	1
MB-5093	MB-5093	69.95	142.433	1
MB-5097	MB-5097	56.33	61.6	0
MB-5098	MB-5098	61.92	186.4	1
MB-5100	MB-5100	32.74	19.9	1
MB-5101	MB-5101	67.86	34.3333	1
MB-5102	MB-5102	69.93	30.3667	1
MB-5105	MB-5105	63.24	204.433	1
MB-5107	MB-5107	61.06	82.6333	1
MB-5110	MB-5110	59.12	21.9	1
MB-5113	MB-5113	43.8	175.633	0
MB-5114	MB-5114	57.87	15.3667	1
MB-5115	MB-5115	40.57	77.4	0
MB-5116	MB-5116	74.71	71.7667	1
MB-5117	MB-5117	51.09	209.267	0
MB-5118	MB-5118	72.14	211.733	0
MB-5119	MB-5119	75.33	59.7667	0
MB-5120	MB-5120	47.24	27.8	1
MB-5121	MB-5121	72.02	114.9	1
MB-5122	MB-5122	77.66	125.7	1
MB-5123	MB-5123	69.72	90.3	1
MB-5124	MB-5124	83.96	124.2	1
MB-5126	MB-5126	63.48	27.3	1
MB-5127	MB-5127	74.98	191.467	1
MB-5130	MB-5130	58.61	255	NA
MB-5134	MB-5134	46.58	196.533	0
MB-5135	MB-5135	38.59	37.3667	1
MB-5138	MB-5138	44.59	37	1
MB-5139	MB-5139	69.16	89.9667	1
MB-5143	MB-5143	78.8	127.933	1
MB-5144	MB-5144	57.14	213.033	0
MB-5145	MB-5145	61.55	159.233	1
MB-5147	MB-5147	54.61	20.2667	0
MB-5148	MB-5148	76.72	245.233	1
MB-5150	MB-5150	69.29	110.833	1
MB-5152	MB-5152	76.19	115.933	1
MB-5154	MB-5154	31.87	170.833	0
MB-5155	MB-5155	51.08	259.933	0
MB-5157	MB-5157	70.68	18.2333	1
MB-5160	MB-5160	68.52	87.7333	1
MB-5161	MB-5161	44.41	175.333	0
MB-5162	MB-5162	53.38	164.333	0
MB-5163	MB-5163	69.04	212.2	1
MB-5164	MB-5164	48.76	80.5	0
MB-5166	MB-5166	69.23	80.7333	1
MB-5167	MB-5167	60.46	208.4	0
MB-5169	MB-5169	62.84	51.9667	1
MB-5171	MB-5171	46.79	185	1
MB-5172	MB-5172	49.57	184.267	0
MB-5173	MB-5173	69.05	22.1333	1
MB-5174	MB-5174	54.69	151.2	1
MB-5175	MB-5175	50.08	194.7	1
MB-5176	MB-5176	53.96	112.633	1
MB-5177	MB-5177	68.53	65.2333	1
MB-5178	MB-5178	65.26	184.333	0
MB-5179	MB-5179	68.6	246.6	1
MB-5182	MB-5182	78.04	134.267	1
MB-5183	MB-5183	74.34	118.533	1
MB-5184	MB-5184	79.76	89.3333	1
MB-5185	MB-5185	61.88	77.4667	1
MB-5186	MB-5186	42.84	203.267	0
MB-5188	MB-5188	65.44	19.4	1
MB-5189	MB-5189	69.24	111.967	1
MB-5190	MB-5190	53.07	242.567	0
MB-5191	MB-5191	54.75	142.167	1
MB-5193	MB-5193	88.8	54.2667	1
MB-5195	MB-5195	72.16	196.867	1
MB-5196	MB-5196	52.98	94.0333	1
MB-5197	MB-5197	62.11	223.833	1
MB-5199	MB-5199	65.35	204.4	0
MB-5200	MB-5200	70.23	52.3	1
MB-5201	MB-5201	73.17	96.9667	1
MB-5204	MB-5204	76.91	191.933	1
MB-5205	MB-5205	50.24	185.3	0
MB-5206	MB-5206	67.45	205.733	0
MB-5208	MB-5208	52.43	151.9	0
MB-5209	MB-5209	79.17	175.1	1
MB-5211	MB-5211	68.42	247.833	1
MB-5212	MB-5212	80.17	179.1	1
MB-5213	MB-5213	74.98	43.4	1
MB-5214	MB-5214	66.57	107.367	1
MB-5215	MB-5215	74.11	118.7	1
MB-5218	MB-5218	42.11	254.967	0
MB-5221	MB-5221	63.53	131.3	1
MB-5222	MB-5222	76.2	111.833	1
MB-5223	MB-5223	42.05	144.667	1
MB-5224	MB-5224	90.23	99.4	1
MB-5225	MB-5225	68.01	43.2667	1
MB-5226	MB-5226	75.53	200.6	0
MB-5227	MB-5227	74.46	187.033	1
MB-5228	MB-5228	72.56	180.733	1
MB-5229	MB-5229	39.99	33.9667	1
MB-5230	MB-5230	48.17	176.5	0
MB-5231	MB-5231	61.28	16.5667	1
MB-5232	MB-5232	74.53	211.2	1
MB-5233	MB-5233	79.59	209.033	1
MB-5235	MB-5235	59.04	204.2	1
MB-5236	MB-5236	63.02	166.667	0
MB-5238	MB-5238	46.03	44.1333	1
MB-5239	MB-5239	69.5	192.133	0
MB-5240	MB-5240	56.92	103.833	1
MB-5243	MB-5243	62.79	38.4333	1
MB-5244	MB-5244	69.2	216.867	1
MB-5251	MB-5251	76.77	112.467	1
MB-5253	MB-5253	69.59	102.067	1
MB-5256	MB-5256	70.31	108.067	1
MB-5258	MB-5258	72.77	101.067	1
MB-5259	MB-5259	41.28	46.1667	1
MB-5260	MB-5260	72.23	202.1	1
MB-5261	MB-5261	66.12	116.467	1
MB-5264	MB-5264	46.4	199.3	0
MB-5266	MB-5266	76.83	83.6333	1
MB-5267	MB-5267	52.77	71.0667	1
MB-5268	MB-5268	47.98	186.133	0
MB-5270	MB-5270	67.1	187.833	1
MB-5271	MB-5271	58.25	167.5	0
MB-5272	MB-5272	40.71	201.933	1
MB-5273	MB-5273	60.33	60.8667	1
MB-5275	MB-5275	72.19	75.9667	1
MB-5277	MB-5277	35.78	221.067	1
MB-5278	MB-5278	47.92	99.9667	1
MB-5279	MB-5279	66.55	68.7667	1
MB-5280	MB-5280	45.85	77.8667	1
MB-5281	MB-5281	55.72	79.3	0
MB-5284	MB-5284	68.18	65.3333	1
MB-5287	MB-5287	69.46	124	1
MB-5288	MB-5288	70.1	128.4	1
MB-5290	MB-5290	69.42	36.9333	1
MB-5291	MB-5291	67.25	153.533	0
MB-5292	MB-5292	82.06	48.4333	1
MB-5293	MB-5293	70.86	208.967	1
MB-5294	MB-5294	31.71	195.933	0
MB-5295	MB-5295	60.51	75.7	1
MB-5296	MB-5296	78.93	13.8	1
MB-5298	MB-5298	49.63	84.9	1
MB-5299	MB-5299	53.35	16.7	1
MB-5300	MB-5300	55.53	190.167	0
MB-5305	MB-5305	61.88	149.433	1
MB-5306	MB-5306	58.26	159.733	0
MB-5308	MB-5308	67.62	104.767	1
MB-5310	MB-5310	71.4	153.3	1
MB-5311	MB-5311	73.01	57.6667	1
MB-5312	MB-5312	50.6	37.9	1
MB-5313	MB-5313	79.12	46.5333	1
MB-5315	MB-5315	52.13	43.0333	1
MB-5317	MB-5317	69.7	53.6333	1
MB-5318	MB-5318	60.96	14.1667	1
MB-5322	MB-5322	66.58	102.3	1
MB-5323	MB-5323	31.26	226.067	0
MB-5324	MB-5324	64.01	190.1	1
MB-5326	MB-5326	79.26	96.2	1
MB-5327	MB-5327	66.94	163.533	0
MB-5328	MB-5328	74.57	14.2	1
MB-5329	MB-5329	64.64	45.7333	1
MB-5330	MB-5330	70.49	114.533	1
MB-5331	MB-5331	54.69	124.133	1
MB-5332	MB-5332	68.93	98.8333	1
MB-5334	MB-5334	78.44	85.4	1
MB-5335	MB-5335	41.81	25.2333	1
MB-5338	MB-5338	61.24	51.6667	1
MB-5339	MB-5339	71.78	195.867	0
MB-5341	MB-5341	56.37	250.833	0
MB-5345	MB-5345	76.87	216.033	1
MB-5346	MB-5346	52.09	194.3	0
MB-5347	MB-5347	56.89	211.9	1
MB-5348	MB-5348	41.27	169.667	0
MB-5350	MB-5350	66.7	53.6333	1
MB-5351	MB-5351	47.35	202.1	0
MB-5358	MB-5358	72.88	28.8333	1
MB-5360	MB-5360	66.39	161.133	1
MB-5361	MB-5361	76.01	15.3667	1
MB-5364	MB-5364	56.89	125.767	1
MB-5365	MB-5365	79.29	23.0333	1
MB-5366	MB-5366	75.56	243.167	0
MB-5368	MB-5368	77.15	100.133	1
MB-5369	MB-5369	66.18	39.3	1
MB-5370	MB-5370	62.55	119.3	1
MB-5373	MB-5373	67.13	2.53333	0
MB-5377	MB-5377	35.14	102	1
MB-5378	MB-5378	57.99	12.2667	1
MB-5381	MB-5381	44	201.833	1
MB-5382	MB-5382	69.27	116.233	1
MB-5383	MB-5383	83.9	113.667	1
MB-5384	MB-5384	61.05	71.1667	1
MB-5386	MB-5386	65.86	192.2	0
MB-5388	MB-5388	69.8	146.933	1
MB-5389	MB-5389	64.76	124.767	1
MB-5390	MB-5390	37.27	30.9333	1
MB-5392	MB-5392	57.34	237.267	0
MB-5393	MB-5393	82.72	154	1
MB-5395	MB-5395	71.51	165.167	0
MB-5396	MB-5396	61.84	165.667	0
MB-5397	MB-5397	61.16	172.867	1
MB-5398	MB-5398	71.01	213	0
MB-5399	MB-5399	73.1	106.8	1
MB-5401	MB-5401	75.42	70.1667	0
MB-5402	MB-5402	81.76	107.767	1
MB-5403	MB-5403	85.94	95.7333	1
MB-5404	MB-5404	81.57	74.7333	1
MB-5405	MB-5405	64.43	117.6	0
MB-5406	MB-5406	80.48	97.4333	1
MB-5407	MB-5407	36.03	205.6	0
MB-5408	MB-5408	65.48	101.4	0
MB-5409	MB-5409	51.62	198.133	0
MB-5410	MB-5410	66.45	202.767	0
MB-5411	MB-5411	43.61	26	1
MB-5412	MB-5412	51.87	220.233	0
MB-5414	MB-5414	61.14	140.6	1
MB-5417	MB-5417	45.8	107.067	0
MB-5418	MB-5418	64.15	207.167	0
MB-5420	MB-5420	71.49	193.9	0
MB-5421	MB-5421	68	194.567	0
MB-5422	MB-5422	47.14	46.0667	1
MB-5424	MB-5424	66.42	83.5333	1
MB-5425	MB-5425	67.59	49.4667	1
MB-5426	MB-5426	53.69	34.6333	1
MB-5427	MB-5427	83.68	155.733	1
MB-5428	MB-5428	55.36	150.467	0
MB-5429	MB-5429	86.04	30.7	1
MB-5431	MB-5431	49.91	15.8667	1
MB-5432	MB-5432	61	98.5	1
MB-5433	MB-5433	69.37	176.367	1
MB-5434	MB-5434	71.07	45.1667	1
MB-5435	MB-5435	77.09	104	1
MB-5440	MB-5440	49.05	196.633	0
MB-5441	MB-5441	90.08	9.7	1
MB-5442	MB-5442	44.93	205.8	0
MB-5444	MB-5444	49.58	240.433	0
MB-5446	MB-5446	51.25	162.833	1
MB-5447	MB-5447	68.1	148.867	1
MB-5450	MB-5450	38.92	190.2	0
MB-5451	MB-5451	43.44	189.9	0
MB-5452	MB-5452	66.2	16.1667	1
MB-5453	MB-5453	36.99	57.3	1
MB-5454	MB-5454	55.57	50.6667	1
MB-5455	MB-5455	73.24	61.8	1
MB-5457	MB-5457	52.57	164.567	1
MB-5458	MB-5458	54.96	183.433	0
MB-5459	MB-5459	64.07	90.8	1
MB-5463	MB-5463	71.91	58.1333	1
MB-5464	MB-5464	65.58	116.533	1
MB-5465	MB-5465	69.83	18.8	1
MB-5468	MB-5468	48.1	99.3667	0
MB-5470	MB-5470	48.07	42.0667	1
MB-5471	MB-5471	67.54	185.767	0
MB-5472	MB-5472	74.78	19.5667	1
MB-5473	MB-5473	72.61	125.9	1
MB-5474	MB-5474	46.26	226.7	0
MB-5475	MB-5475	73.55	2.53333	1
MB-5477	MB-5477	59.02	110.467	0
MB-5478	MB-5478	72.23	34.3	1
MB-5481	MB-5481	57.62	46.3667	1
MB-5482	MB-5482	40.75	17.6667	1
MB-5483	MB-5483	44.5	42.4333	1
MB-5484	MB-5484	47.3	238.5	0
MB-5485	MB-5485	80.08	31.8	1
MB-5486	MB-5486	75.65	123.3	1
MB-5489	MB-5489	53.6	216.967	0
MB-5490	MB-5490	65.31	51.2	1
MB-5491	MB-5491	72.25	65.8333	1
MB-5492	MB-5492	74.28	23.3667	1
MB-5493	MB-5493	69.84	57.2333	1
MB-5495	MB-5495	42.64	228.8	0
MB-5497	MB-5497	69.56	237.5	0
MB-5498	MB-5498	64.1	225.167	0
MB-5499	MB-5499	65.5	123.733	0
MB-5502	MB-5502	51.62	189.733	0
MB-5505	MB-5505	74.26	164.6	1
MB-5510	MB-5510	75.73	103.1	1
MB-5511	MB-5511	54.18	158.967	0
MB-5513	MB-5513	86.55	36.6333	1
MB-5514	MB-5514	63.45	182.9	0
MB-5518	MB-5518	72.39	30.8667	1
MB-5519	MB-5519	72.61	169.233	1
MB-5520	MB-5520	38.49	16.3	1
MB-5521	MB-5521	69.27	124.8	0
MB-5525	MB-5525	63.2	2	0
MB-5526	MB-5526	45.42	151.067	0
MB-5527	MB-5527	53.48	180.567	0
MB-5529	MB-5529	40.21	14.8	1
MB-5530	MB-5530	50.61	185.933	0
MB-5531	MB-5531	66.56	183.967	0
MB-5532	MB-5532	69.66	79.8667	1
MB-5533	MB-5533	71.64	158.033	0
MB-5534	MB-5534	80.09	79.1	1
MB-5535	MB-5535	49.87	120.133	1
MB-5540	MB-5540	76.53	48.4333	1
MB-5541	MB-5541	60.13	200.133	0
MB-5543	MB-5543	79.11	34.4333	1
MB-5547	MB-5547	43.08	98.5667	0
MB-5548	MB-5548	62.43	25.3333	0
MB-5549	MB-5549	54.83	88.9333	1
MB-5550	MB-5550	84.3	171.3	1
MB-5551	MB-5551	67.24	182.233	0
MB-5552	MB-5552	69.77	34.7	1
MB-5553	MB-5553	70.52	154.5	1
MB-5554	MB-5554	57.75	229.833	0
MB-5556	MB-5556	53.56	225.4	0
MB-5558	MB-5558	35.13	25.0333	0
MB-5559	MB-5559	42.12	18.8333	1
MB-5560	MB-5560	44.05	186.6	0
MB-5562	MB-5562	73.93	102.967	1
MB-5563	MB-5563	76.3	117.667	1
MB-5565	MB-5565	64.27	194.1	1
MB-5566	MB-5566	38.44	234.4	0
MB-5567	MB-5567	74.95	178.567	1
MB-5571	MB-5571	78.84	153.867	1
MB-5572	MB-5572	47.88	178.633	0
MB-5575	MB-5575	52.63	117.667	1
MB-5576	MB-5576	67.79	194	0
MB-5577	MB-5577	68.64	55.4	1
MB-5579	MB-5579	68.82	90.6	1
MB-5580	MB-5580	75.28	71.6333	1
MB-5582	MB-5582	46.43	222.333	0
MB-5583	MB-5583	50.75	111.367	0
MB-5584	MB-5584	69.55	91.1	1
MB-5588	MB-5588	66.55	81.1333	1
MB-5589	MB-5589	70.86	185.133	0
MB-5590	MB-5590	64.93	17.8333	0
MB-5591	MB-5591	46.28	155.367	1
MB-5592	MB-5592	66.01	26.3333	1
MB-5593	MB-5593	40.53	92.5	1
MB-5596	MB-5596	54.27	167.933	1
MB-5597	MB-5597	75.38	32.7333	1
MB-5599	MB-5599	62.88	224.867	0
MB-5601	MB-5601	61.73	214.8	1
MB-5602	MB-5602	39.7	224.433	0
MB-5603	MB-5603	70.79	171.633	1
MB-5604	MB-5604	66.88	145.633	0
MB-5605	MB-5605	40.37	123.7	0
MB-5613	MB-5613	80.21	212.367	1
MB-5614	MB-5614	62.87	116.433	1
MB-5616	MB-5616	41.53	180.633	0
MB-5617	MB-5617	81.63	128.2	1
MB-5620	MB-5620	79.42	42.0667	1
MB-5622	MB-5622	62.89	182.933	0
MB-5623	MB-5623	44.99	137.8	1
MB-5624	MB-5624	55.43	136	0
MB-5626	MB-5626	73.75	82.9667	0
MB-5628	MB-5628	65.06	42.6	1
MB-5629	MB-5629	71.36	103.8	1
MB-5632	MB-5632	78.55	38.1667	1
MB-5633	MB-5633	62.7	35.0333	1
MB-5634	MB-5634	55.53	62.9	1
MB-5635	MB-5635	57.2	21.0667	1
MB-5636	MB-5636	68.49	108.3	1
MB-5638	MB-5638	65.14	195.7	1
MB-5640	MB-5640	58	172.3	0
MB-5641	MB-5641	78.64	181.867	0
MB-5642	MB-5642	68.13	156.8	1
MB-5645	MB-5645	71.31	22.2333	1
MB-5646	MB-5646	58.4	167.1	1
MB-5647	MB-5647	65.43	30.8	1
MB-5651	MB-5651	51.98	21	1
MB-5652	MB-5652	68.75	104.667	1
MB-5653	MB-5653	60.72	194.6	0
MB-5654	MB-5654	82.94	173.033	1
MB-5655	MB-5655	67.57	191.8	0
MB-5656	MB-5656	74.76	126.4	1
MB-6001	MB-6001	68.7	135.3	1
MB-6006	MB-6006	86.61	63.5667	1
MB-6007	MB-6007	70.65	70.5333	1
MB-6008	MB-6008	80.33	69.1	1
MB-6010	MB-6010	70.28	218.233	0
MB-6011	MB-6011	59.22	211.133	1
MB-6012	MB-6012	67.46	144.433	1
MB-6014	MB-6014	44.48	191.933	1
MB-6016	MB-6016	87.32	143.533	1
MB-6017	MB-6017	72.19	70.9	1
MB-6018	MB-6018	65.03	143.167	1
MB-6019	MB-6019	67	13.5333	1
MB-6021	MB-6021	51.94	301.233	0
MB-6022	MB-6022	90	52.0667	1
MB-6023	MB-6023	60.28	232.967	0
MB-6024	MB-6024	65.63	252.267	1
MB-6026	MB-6026	87.75	49.7333	1
MB-6029	MB-6029	63.35	278.367	1
MB-6030	MB-6030	66.76	145.367	1
MB-6036	MB-6036	44.65	287.933	0
MB-6039	MB-6039	65.96	73.1333	1
MB-6042	MB-6042	70.12	263.433	0
MB-6044	MB-6044	70.64	219.1	1
MB-6047	MB-6047	72.94	37.8667	1
MB-6048	MB-6048	58.84	168.2	1
MB-6049	MB-6049	62.29	264.233	0
MB-6050	MB-6050	51.07	192.2	0
MB-6051	MB-6051	65.39	186.833	1
MB-6052	MB-6052	36.47	255.367	0
MB-6053	MB-6053	69.39	250.8	0
MB-6055	MB-6055	33.08	200.433	0
MB-6058	MB-6058	41.79	22.6667	1
MB-6059	MB-6059	50.88	278.467	0
MB-6060	MB-6060	53.79	38.0333	1
MB-6062	MB-6062	31.6	282.367	0
MB-6063	MB-6063	58.9	15.6	1
MB-6065	MB-6065	76.69	188.533	1
MB-6068	MB-6068	43.75	182.6	1
MB-6069	MB-6069	75.55	258.133	1
MB-6071	MB-6071	72.81	57.4	1
MB-6075	MB-6075	84.04	182.333	1
MB-6077	MB-6077	70.92	170.267	1
MB-6079	MB-6079	68.91	239.167	1
MB-6080	MB-6080	79.04	54.1	1
MB-6082	MB-6082	46.47	102.5	1
MB-6083	MB-6083	73.03	164.033	1
MB-6085	MB-6085	58.38	23.9	0
MB-6092	MB-6092	80.59	2.3	1
MB-6097	MB-6097	68.59	159.7	1
MB-6098	MB-6098	28.29	10.6333	1
MB-6100	MB-6100	53.45	10.0667	1
MB-6101	MB-6101	82.51	77.5	1
MB-6103	MB-6103	66.28	239.4	0
MB-6105	MB-6105	78.93	192.2	1
MB-6107	MB-6107	71.38	123.333	1
MB-6108	MB-6108	38.01	193.967	0
MB-6113	MB-6113	39.41	124.567	1
MB-6114	MB-6114	70.76	66.8333	0
MB-6116	MB-6116	66.13	193.133	0
MB-6118	MB-6118	41.11	264.6	0
MB-6122	MB-6122	54.74	260.2	0
MB-6124	MB-6124	76.99	115.633	1
MB-6125	MB-6125	63.27	153.9	1
MB-6131	MB-6131	57.27	257.667	0
MB-6133	MB-6133	74.6	61.8	1
MB-6135	MB-6135	69.38	78.6	1
MB-6138	MB-6138	85.85	25.6333	1
MB-6141	MB-6141	79.84	78.8667	1
MB-6143	MB-6143	60.6	255.6	0
MB-6144	MB-6144	64.55	254.933	0
MB-6145	MB-6145	60.41	34.3333	1
MB-6146	MB-6146	51.04	89.6	1
MB-6147	MB-6147	76.01	238.067	1
MB-6149	MB-6149	70.9	74.9333	1
MB-6150	MB-6150	59.47	77.6667	1
MB-6152	MB-6152	60.62	228.9	0
MB-6154	MB-6154	71.74	195.3	0
MB-6156	MB-6156	49.5	58.9333	1
MB-6157	MB-6157	86.29	15.8667	1
MB-6160	MB-6160	46.23	247.367	0
MB-6163	MB-6163	71.62	88.6667	1
MB-6164	MB-6164	77.45	205.9	0
MB-6167	MB-6167	75.02	122.8	1
MB-6168	MB-6168	64.95	225.7	1
MB-6169	MB-6169	39.17	84.7333	1
MB-6171	MB-6171	70.91	220.3	0
MB-6178	MB-6178	38.58	33.1333	1
MB-6179	MB-6179	59.08	58.4667	1
MB-6181	MB-6181	83.09	54.9333	1
MB-6182	MB-6182	56.47	208.8	0
MB-6183	MB-6183	66.24	79.1333	1
MB-6184	MB-6184	35.02	185.7	1
MB-6185	MB-6185	75.44	197.733	1
MB-6187	MB-6187	70.35	37.7667	1
MB-6188	MB-6188	41.92	23.7667	0
MB-6189	MB-6189	56.25	240.2	0
MB-6190	MB-6190	79.24	24.6333	1
MB-6192	MB-6192	78.45	42.6333	1
MB-6194	MB-6194	44.51	52.4667	1
MB-6195	MB-6195	66.01	202.233	0
MB-6200	MB-6200	65.52	30.0667	1
MB-6201	MB-6201	79.2	222.7	1
MB-6204	MB-6204	41.08	56.7667	1
MB-6207	MB-6207	80.76	118.3	1
MB-6208	MB-6208	56.93	221.2	0
MB-6211	MB-6211	82.1	42.3	1
MB-6212	MB-6212	61.81	224.233	0
MB-6214	MB-6214	74.43	174.5	1
MB-6217	MB-6217	47.51	211.533	1
MB-6218	MB-6218	49.67	147.767	1
MB-6223	MB-6223	58.83	221.933	0
MB-6224	MB-6224	66.94	35.4667	1
MB-6225	MB-6225	68.43	117.867	0
MB-6226	MB-6226	73.37	35.3667	1
MB-6228	MB-6228	37.33	200.1	0
MB-6229	MB-6229	75.33	0.1	1
MB-6231	MB-6231	77.96	72.5667	1
MB-6232	MB-6232	71.22	85	1
MB-6233	MB-6233	70.65	201.167	0
MB-6234	MB-6234	66.35	213.367	0
MB-6237	MB-6237	75.62	105.2	1
MB-6238	MB-6238	84.87	172.967	1
MB-6239	MB-6239	52.84	200.333	0
MB-6242	MB-6242	41.29	165.433	0
MB-6245	MB-6245	47.01	177.633	0
MB-6246	MB-6246	58.39	52.9	1
MB-6248	MB-6248	51.22	182.833	0
MB-6251	MB-6251	48.59	14.7	1
MB-6253	MB-6253	62.9	194.367	0
MB-6254	MB-6254	78.69	60.9	1
MB-6256	MB-6256	67.33	127.833	1
MB-6257	MB-6257	49.38	91	0
MB-6263	MB-6263	79.42	75.8667	0
MB-6271	MB-6271	64.4	157.733	0
MB-6272	MB-6272	36.93	22.4	1
MB-6273	MB-6273	43.08	189.433	0
MB-6280	MB-6280	53.68	27.8667	1
MB-6281	MB-6281	75.1	3.5	1
MB-6283	MB-6283	73.07	92.4	1
MB-6284	MB-6284	67.81	88.3333	1
MB-6286	MB-6286	85.17	49.5333	1
MB-6287	MB-6287	58.08	35.2	1
MB-6288	MB-6288	74.33	100.3	1
MB-6297	MB-6297	52.55	170.867	0
MB-6300	MB-6300	62.92	63.8333	1
MB-6302	MB-6302	67.78	125.867	1
MB-6305	MB-6305	52.85	89.5333	1
MB-6306	MB-6306	78.22	64.6	1
MB-6308	MB-6308	81.75	151.933	1
MB-6312	MB-6312	85.02	162.767	0
MB-6314	MB-6314	68.57	134.833	0
MB-6317	MB-6317	86.9	29.2333	1
MB-6318	MB-6318	81.37	109.233	1
MB-6319	MB-6319	57.9	154.7	0
MB-6322	MB-6322	80.93	80.3667	1
MB-6327	MB-6327	76.56	18.2667	1
MB-6328	MB-6328	75.89	126.667	0
MB-6329	MB-6329	68.48	81.5	1
MB-6330	MB-6330	36.81	140.333	0
MB-6334	MB-6334	60.12	128.1	0
MB-6336	MB-6336	63.22	17.2	1
MB-6337	MB-6337	58.25	110.867	1
MB-6344	MB-6344	82	152.933	1
MB-6346	MB-6346	63.2	281.5	0
MB-6358	MB-6358	57.77	37.8667	1
MB-6359	MB-6359	73.42	85.0333	1
MB-6363	MB-6363	60.77	16.7	1
MB-7000	MB-7000	69.28	97.4	0
MB-7001	MB-7001	72.71	102.7	0
MB-7002	MB-7002	74.52	57.9333	0
MB-7003	MB-7003	50.44	91.2333	1
MB-7004	MB-7004	74.2	50.4667	0
MB-7005	MB-7005	70.84	45.3333	0
MB-7006	MB-7006	58.8	109.933	0
MB-7007	MB-7007	54.44	58.6	0
MB-7008	MB-7008	69.94	50.9	1
MB-7009	MB-7009	68.28	54.7667	1
MB-7010	MB-7010	70.25	74.0333	0
MB-7011	MB-7011	68.9	70.0667	1
MB-7012	MB-7012	60.96	19.8333	1
MB-7013	MB-7013	30.53	46.4333	0
MB-7014	MB-7014	67.57	68.7	0
MB-7015	MB-7015	63.79	78.1667	0
MB-7017	MB-7017	36.63	135.333	0
MB-7018	MB-7018	72.12	86.5333	1
MB-7019	MB-7019	68.44	80.7333	1
MB-7020	MB-7020	44.47	71.6333	1
MB-7022	MB-7022	70.61	85.5	0
MB-7023	MB-7023	66.66	27.9667	1
MB-7024	MB-7024	54.92	70.2667	0
MB-7025	MB-7025	65.22	80.2333	0
MB-7026	MB-7026	35.27	111.7	1
MB-7027	MB-7027	60.56	36.9667	1
MB-7028	MB-7028	65.94	89.8	0
MB-7029	MB-7029	43.45	76.8667	0
MB-7030	MB-7030	74.21	31.3333	1
MB-7031	MB-7031	60.58	85.3667	0
MB-7032	MB-7032	79.36	71.4667	0
MB-7034	MB-7034	78.73	75.1	0
MB-7035	MB-7035	45.3	32.0667	1
MB-7036	MB-7036	54.48	120.433	0
MB-7037	MB-7037	68.74	86.4	0
MB-7038	MB-7038	57.62	81.0333	0
MB-7039	MB-7039	78.19	49.2	1
MB-7040	MB-7040	81.32	71.8333	0
MB-7041	MB-7041	79.48	101.967	1
MB-7042	MB-7042	61.72	88.5	0
MB-7043	MB-7043	72.65	91.5333	0
MB-7044	MB-7044	67.24	86.8333	0
MB-7045	MB-7045	61.39	94.9333	1
MB-7046	MB-7046	76.02	146.4	1
MB-7048	MB-7048	36.27	88.4667	0
MB-7049	MB-7049	48.75	102.033	0
MB-7050	MB-7050	64.99	65.1333	1
MB-7051	MB-7051	63.44	85.9333	1
MB-7052	MB-7052	45.45	106.133	0
MB-7053	MB-7053	45.64	122.133	0
MB-7054	MB-7054	73.74	30.4333	1
MB-7055	MB-7055	54.87	9.13333	1
MB-7056	MB-7056	71.82	117	0
MB-7057	MB-7057	72.81	43.8333	1
MB-7058	MB-7058	45.81	122.5	0
MB-7059	MB-7059	50.55	119.333	0
MB-7060	MB-7060	69.25	112.667	1
MB-7061	MB-7061	61.6	96.7667	1
MB-7062	MB-7062	63.77	95.8667	0
MB-7063	MB-7063	76.77	86.6	0
MB-7065	MB-7065	45.35	107.867	0
MB-7066	MB-7066	64.24	89.7667	0
MB-7067	MB-7067	69.64	105	0
MB-7068	MB-7068	58.95	98.4667	0
MB-7069	MB-7069	67.6	114.6	0
MB-7070	MB-7070	68.76	108.067	0
MB-7071	MB-7071	27.56	102.067	0
MB-7072	MB-7072	71.24	52.3333	1
MB-7073	MB-7073	54.69	137.933	1
MB-7074	MB-7074	51.36	108.167	0
MB-7075	MB-7075	64.4	111.633	0
MB-7076	MB-7076	56.13	142.667	1
MB-7077	MB-7077	37.89	101.267	0
MB-7078	MB-7078	74.8	4.16667	1
MB-7079	MB-7079	70.3	91.0667	0
MB-7080	MB-7080	64.01	91.2333	0
MB-7081	MB-7081	69.12	140.233	0
MB-7082	MB-7082	57.07	98.2667	0
MB-7083	MB-7083	50.42	105.467	0
MB-7084	MB-7084	74.07	116.533	0
MB-7085	MB-7085	60.5	110.1	0
MB-7086	MB-7086	70.52	123.533	0
MB-7087	MB-7087	66.61	5.06667	1
MB-7088	MB-7088	72.05	123.533	0
MB-7089	MB-7089	47.7	118.9	0
MB-7090	MB-7090	48.52	109.767	0
MB-7091	MB-7091	55.71	110.267	0
MB-7092	MB-7092	55.67	122.4	0
MB-7093	MB-7093	76.25	125.833	1
MB-7094	MB-7094	60.75	113.367	0
MB-7095	MB-7095	74.64	115.633	0
MB-7096	MB-7096	48.27	124	0
MB-7097	MB-7097	60.09	65.1667	1
MB-7099	MB-7099	80.31	163.167	1
MB-7100	MB-7100	70.56	156.333	1
MB-7101	MB-7101	49.16	124.267	0
MB-7102	MB-7102	73.16	104.1	1
MB-7104	MB-7104	59.93	122.833	1
MB-7106	MB-7106	80.13	37.5	1
MB-7107	MB-7107	67.85	56.9333	1
MB-7109	MB-7109	67.27	117.533	0
MB-7111	MB-7111	52.12	30.1667	1
MB-7112	MB-7112	40.74	64.7	1
MB-7113	MB-7113	66.04	136.7	1
MB-7114	MB-7114	55.57	123.267	0
MB-7115	MB-7115	80.56	141.733	1
MB-7116	MB-7116	77.17	33.3667	1
MB-7118	MB-7118	70.15	140.567	0
MB-7119	MB-7119	54.53	128.367	0
MB-7121	MB-7121	49.02	88.8333	1
MB-7122	MB-7122	83.39	29.9	1
MB-7123	MB-7123	56.97	137.667	0
MB-7124	MB-7124	71.16	139.6	0
MB-7127	MB-7127	52.43	135.333	0
MB-7128	MB-7128	71.05	60.2667	1
MB-7130	MB-7130	72.28	102.967	1
MB-7131	MB-7131	58.04	134.733	0
MB-7132	MB-7132	69.06	131.6	0
MB-7133	MB-7133	71.41	23.8333	1
MB-7135	MB-7135	56.93	26.7333	1
MB-7137	MB-7137	64.24	179.8	0
MB-7138	MB-7138	68.16	123	1
MB-7140	MB-7140	58.27	90.8	1
MB-7141	MB-7141	78.16	138.567	0
MB-7142	MB-7142	55.52	175.9	1
MB-7143	MB-7143	61.38	186.367	0
MB-7144	MB-7144	59.34	102.633	1
MB-7145	MB-7145	44.42	138.333	0
MB-7147	MB-7147	76.98	168.6	1
MB-7149	MB-7149	66.52	44.6333	1
MB-7150	MB-7150	70.88	128.967	0
MB-7151	MB-7151	59.06	144.433	0
MB-7152	MB-7152	62.13	195.8	1
MB-7153	MB-7153	74.11	142.8	0
MB-7154	MB-7154	77.54	108.467	1
MB-7155	MB-7155	41.14	149.767	0
MB-7157	MB-7157	56.86	219.633	0
MB-7158	MB-7158	50.73	46.4333	1
MB-7159	MB-7159	60.45	21.9333	1
MB-7160	MB-7160	51.34	148.067	0
MB-7161	MB-7161	47.67	121.533	0
MB-7162	MB-7162	59.84	140.2	0
MB-7163	MB-7163	43.81	52.6333	1
MB-7164	MB-7164	49.13	211.4	0
MB-7165	MB-7165	28.78	147.167	0
MB-7167	MB-7167	43.26	141.033	0
MB-7168	MB-7168	60.33	150.5	0
MB-7170	MB-7170	58.56	155.4	0
MB-7171	MB-7171	71.82	160.4	1
MB-7172	MB-7172	62.7	149.3	0
MB-7173	MB-7173	67.4	63.5333	1
MB-7174	MB-7174	60.63	140.767	0
MB-7176	MB-7176	50.51	194.4	1
MB-7181	MB-7181	63.09	157.533	0
MB-7182	MB-7182	58.26	49.4667	1
MB-7185	MB-7185	70.76	125.033	1
MB-7186	MB-7186	48.92	4.86667	0
MB-7187	MB-7187	49.35	146.833	1
MB-7189	MB-7189	58.75	143.6	1
MB-7193	MB-7193	76.65	87.4667	1
MB-7194	MB-7194	63.71	46.6667	1
MB-7195	MB-7195	72.99	80.4333	1
MB-7196	MB-7196	67.99	107.1	1
MB-7197	MB-7197	70.58	187.867	1
MB-7198	MB-7198	67.89	16.7333	1
MB-7199	MB-7199	81.14	76	1
MB-7200	MB-7200	71.69	97.6	1
MB-7201	MB-7201	62.07	163.433	0
MB-7205	MB-7205	38.17	166.033	0
MB-7207	MB-7207	43.28	55.7333	1
MB-7208	MB-7208	48.83	45.9333	1
MB-7212	MB-7212	62.26	52.5	1
MB-7215	MB-7215	60.15	208.967	1
MB-7216	MB-7216	79.23	207.467	1
MB-7217	MB-7217	62.61	90.4	1
MB-7218	MB-7218	57.87	165.433	0
MB-7219	MB-7219	60.07	165.2	0
MB-7220	MB-7220	70.97	183.2	1
MB-7225	MB-7225	49.61	55	1
MB-7226	MB-7226	67.88	53.3667	1
MB-7227	MB-7227	72.66	63.2	1
MB-7228	MB-7228	58.92	239.167	0
MB-7229	MB-7229	73.52	111.6	1
MB-7230	MB-7230	51.45	182.6	0
MB-7231	MB-7231	68.41	199.033	1
MB-7232	MB-7232	58.37	177.6	0
MB-7233	MB-7233	74.76	222.033	1
MB-7234	MB-7234	63.43	222.2	0
MB-7235	MB-7235	62.45	170.8	0
MB-7236	MB-7236	51.46	201.467	1
MB-7237	MB-7237	77.37	23.9333	1
MB-7238	MB-7238	71.11	23.2667	1
MB-7241	MB-7241	47.85	171.1	0
MB-7243	MB-7243	78.89	148.8	1
MB-7244	MB-7244	54.81	184.167	0
MB-7249	MB-7249	75.13	58.6667	1
MB-7250	MB-7250	48.45	51	1
MB-7251	MB-7251	54.66	21.5667	1
MB-7252	MB-7252	74.8	35.7	1
MB-7253	MB-7253	69.72	59.9667	1
MB-7254	MB-7254	62.46	192.2	0
MB-7256	MB-7256	50.92	34.7	1
MB-7258	MB-7258	45.11	15.0667	1
MB-7260	MB-7260	52.41	31.1667	0
MB-7262	MB-7262	83.8	104.033	1
MB-7263	MB-7263	63.89	164.967	1
MB-7264	MB-7264	60.57	42.9667	1
MB-7266	MB-7266	59.82	68.1667	1
MB-7267	MB-7267	28.37	195.367	1
MB-7268	MB-7268	34.64	227.467	0
MB-7269	MB-7269	36.6	21.1667	1
MB-7270	MB-7270	50.84	175.167	0
MB-7273	MB-7273	47.47	208.2	0
MB-7275	MB-7275	30.02	44.4	1
MB-7276	MB-7276	61.27	185.333	0
MB-7277	MB-7277	56.78	187.033	0
MB-7278	MB-7278	67.89	241.3	1
MB-7279	MB-7279	86.14	21.3	1
MB-7280	MB-7280	63.5	195.533	0
MB-7281	MB-7281	51.22	49.5333	1
MB-7283	MB-7283	54.42	28.8667	1
MB-7284	MB-7284	61.23	203	1
MB-7285	MB-7285	53.14	109	1
MB-7286	MB-7286	66.48	158.633	1
MB-7287	MB-7287	63.09	96.9667	1
MB-7288	MB-7288	55.7	27.0667	1
MB-7289	MB-7289	51.87	126.667	1
MB-7291	MB-7291	53.87	6.83333	1
MB-7292	MB-7292	52.9	78.4667	1
MB-7293	MB-7293	56.9	199.233	0
MB-7294	MB-7294	59.2	82.7333	1
MB-7295	MB-7295	43.1	196.867	0
MB-7296	MB-7296	42.88	44.7333	1
MB-7297	MB-7297	62.9	175.967	1
MB-7298	MB-7298	61.16	86.2333	1
MB-7299	MB-7299	60.02	201.9	1

## Sheet: TCGA
Case ID	Sample ID	OS months	OS status	Age at diagnosis
TCGA-A2-A259	TCGA-A2-A259-01	1596	0	70
TCGA-BH-A0BC	TCGA-BH-A0BC-01	974	0	60
TCGA-AC-A3YJ	TCGA-AC-A3YJ-01	754	0	66
TCGA-A2-A0EP	TCGA-A2-A0EP-01	3603	0	56
TCGA-AC-A7VB	TCGA-AC-A7VB-01	250	0	51
TCGA-A8-A08G	TCGA-A8-A08G-01	607	0	41
TCGA-E9-A248	TCGA-E9-A248-01	59	0	51
TCGA-E9-A1NG	TCGA-E9-A1NG-01	786	1	62
TCGA-D8-A1XQ	TCGA-D8-A1XQ-01	499	0	69
TCGA-C8-A133	TCGA-C8-A133-01	0	0	65
TCGA-EW-A1P8	TCGA-EW-A1P8-01	239	1	58
TCGA-A1-A0SQ	TCGA-A1-A0SQ-01	554	0	45
TCGA-E2-A14W	TCGA-E2-A14W-01	974	0	78
TCGA-AC-A5XU	TCGA-AC-A5XU-01	455	0	74
TCGA-BH-A0HO	TCGA-BH-A0HO-01	76	0	48
TCGA-E9-A3HO	TCGA-E9-A3HO-01	1158	0	49
TCGA-C8-A135	TCGA-C8-A135-01	393	0	64
TCGA-AR-A1AO	TCGA-AR-A1AO-01	2618	0	47
TCGA-A2-A0CY	TCGA-A2-A0CY-01	1673	0	63
TCGA-A7-A0CJ	TCGA-A7-A0CJ-01	931	0	57
TCGA-BH-A18H	TCGA-BH-A18H-01	652	0	63
TCGA-OL-A5D8	TCGA-OL-A5D8-01	973	0	40
TCGA-BH-A0HX	TCGA-BH-A0HX-01	829	0	54
TCGA-AR-A5QP	TCGA-AR-A5QP-01	1185	0	54
TCGA-S3-A6ZH	TCGA-S3-A6ZH-01	641	0	29
TCGA-A8-A09Q	TCGA-A8-A09Q-01	761	0	83
TCGA-AR-A2LN	TCGA-AR-A2LN-01	1161	0	65
TCGA-B6-A0RO	TCGA-B6-A0RO-01	4929	0	71
TCGA-A7-A0D9	TCGA-A7-A0D9-01	1139	0	37
TCGA-A8-A085	TCGA-A8-A085-01	1124	0	44
TCGA-A8-A09T	TCGA-A8-A09T-01	579	0	68
TCGA-BH-A18L	TCGA-BH-A18L-01	811	1	50
TCGA-AC-A2FK	TCGA-AC-A2FK-01	2650	0	45
TCGA-BH-A0DP	TCGA-BH-A0DP-01	476	0	60
TCGA-A2-A0T2	TCGA-A2-A0T2-01	255	1	66
TCGA-A2-A4S2	TCGA-A2-A4S2-01	643	0	62
TCGA-BH-A0H6	TCGA-BH-A0H6-01	747	0	82
TCGA-OL-A5RZ	TCGA-OL-A5RZ-01	679	0	57
TCGA-B6-A0I9	TCGA-B6-A0I9-01	362	1	62
TCGA-BH-A0HQ	TCGA-BH-A0HQ-01	1121	0	56
TCGA-AO-A0J3	TCGA-AO-A0J3-01	651	0	67
TCGA-E2-A2P5	TCGA-E2-A2P5-01	821	1	78
TCGA-PL-A8LX	TCGA-PL-A8LX-01	5	0	35
TCGA-GI-A2C8	TCGA-GI-A2C8-01	225	0	63
TCGA-E9-A1NH	TCGA-E9-A1NH-01	576	0	71
TCGA-B6-A0RH	TCGA-B6-A0RH-01	6456	1	51
TCGA-B6-A0RT	TCGA-B6-A0RT-01	2721	0	39
TCGA-E9-A1NF	TCGA-E9-A1NF-01	1072	1	60
TCGA-A2-A04Q	TCGA-A2-A04Q-01	2385	0	48
TCGA-AN-A0XP	TCGA-AN-A0XP-01	9	0	69
TCGA-A2-A25A	TCGA-A2-A25A-01	3276	0	44
TCGA-EW-A1PG	TCGA-EW-A1PG-01	1051	0	53
TCGA-BH-A0H3	TCGA-BH-A0H3-01	1928	0	46
TCGA-BH-A0C3	TCGA-BH-A0C3-01	2709	0	47
TCGA-D8-A1JI	TCGA-D8-A1JI-01	577	0	54
TCGA-HN-A2OB	TCGA-HN-A2OB-01	1900	1	45
TCGA-GM-A2DH	TCGA-GM-A2DH-01	2193	0	58
TCGA-BH-A0HN	TCGA-BH-A0HN-01	516	0	67
TCGA-A7-A26H	TCGA-A7-A26H-01	724	0	72
TCGA-D8-A1XW	TCGA-D8-A1XW-01	1309	0	53
TCGA-AR-A5QN	TCGA-AR-A5QN-01	1013	0	68
TCGA-A7-A6VX	TCGA-A7-A6VX-01	317	0	68
TCGA-AR-A0U2	TCGA-AR-A0U2-01	2551	1	47
TCGA-A8-A0A7	TCGA-A8-A0A7-01	30	0	57
TCGA-OL-A5D6	TCGA-OL-A5D6-01	1104	1	71
TCGA-A7-A4SA	TCGA-A7-A4SA-01	454	0	40
TCGA-E2-A15K	TCGA-E2-A15K-01	275	0	58
TCGA-E2-A1IF	TCGA-E2-A1IF-01	1138	0	74
TCGA-E2-A15I	TCGA-E2-A15I-01	1692	0	44
TCGA-D8-A1J9	TCGA-D8-A1J9-01	532	0	48
TCGA-A1-A0SD	TCGA-A1-A0SD-01	437	0	59
TCGA-BH-A0EE	TCGA-BH-A0EE-01	943	0	68
TCGA-BH-A42V	TCGA-BH-A42V-01	635	0	41
TCGA-B6-A0I5	TCGA-B6-A0I5-01	8556	0	49
TCGA-BH-A0BQ	TCGA-BH-A0BQ-01	2255	0	39
TCGA-AN-A0AS	TCGA-AN-A0AS-01	10	0	70
TCGA-AC-A5EH	TCGA-AC-A5EH-01	511	0	76
TCGA-B6-A0I2	TCGA-B6-A0I2-01	4361	0	45
TCGA-3C-AALJ	TCGA-3C-AALJ-01	1474	0	62
TCGA-A8-A09B	TCGA-A8-A09B-01	365	0	58
TCGA-BH-A5IZ	TCGA-BH-A5IZ-01	567	0	51
TCGA-A8-A07R	TCGA-A8-A07R-01	273	0	80
TCGA-GM-A2DK	TCGA-GM-A2DK-01	2645	0	58
TCGA-AN-A0XN	TCGA-AN-A0XN-01	10	0	68
TCGA-AO-A12B	TCGA-AO-A12B-01	2989	0	63
TCGA-B6-A408	TCGA-B6-A408-01	2072	0	55
TCGA-E9-A1N6	TCGA-E9-A1N6-01	678	1	52
TCGA-E2-A1LL	TCGA-E2-A1LL-01	1309	0	73
TCGA-A8-A08L	TCGA-A8-A08L-01	30	1	89
TCGA-BH-A18V	TCGA-BH-A18V-01	1556	1	48
TCGA-A2-A0T1	TCGA-A2-A0T1-01	521	0	55
TCGA-A8-A07E	TCGA-A8-A07E-01	608	0	81
TCGA-D8-A1X9	TCGA-D8-A1X9-01	727	0	66
TCGA-AC-A8OR	TCGA-AC-A8OR-01	40	0	75
TCGA-E9-A1R2	TCGA-E9-A1R2-01	1063	0	51
TCGA-AC-A3TN	TCGA-AC-A3TN-01	456	0	75
TCGA-C8-A8HQ	TCGA-C8-A8HQ-01	380	0	53
TCGA-BH-A0EI	TCGA-BH-A0EI-01	1926	0	51
TCGA-OL-A66P	TCGA-OL-A66P-01	428	0	75
TCGA-BH-A0BP	TCGA-BH-A0BP-01	2296	1	76
TCGA-BH-A18K	TCGA-BH-A18K-01	2763	1	46
TCGA-AC-A3W7	TCGA-AC-A3W7-01	471	0	66
TCGA-A2-A0EQ	TCGA-A2-A0EQ-01	2426	0	64
TCGA-BH-A1EX	TCGA-BH-A1EX-01	1508	1	67
TCGA-B6-A0RV	TCGA-B6-A0RV-01	5156	0	42
TCGA-AO-A124	TCGA-AO-A124-01	3506	0	38
TCGA-D8-A1Y3	TCGA-D8-A1Y3-01	430	0	61
TCGA-E9-A227	TCGA-E9-A227-01	975	0	42
TCGA-D8-A1XT	TCGA-D8-A1XT-01	506	0	61
TCGA-A8-A097	TCGA-A8-A097-01	365	0	65
TCGA-EW-A1OX	TCGA-EW-A1OX-01	911	0	43
TCGA-BH-A18R	TCGA-BH-A18R-01	1142	1	50
TCGA-EW-A1P1	TCGA-EW-A1P1-01	1210	0	68
TCGA-D8-A1JD	TCGA-D8-A1JD-01	552	0	41
TCGA-A2-A0YK	TCGA-A2-A0YK-01	588	0	61
TCGA-E2-A3DX	TCGA-E2-A3DX-01	1325	0	43
TCGA-BH-A18Q	TCGA-BH-A18Q-01	1692	1	56
TCGA-A7-A6VV	TCGA-A7-A6VV-01	313	0	51
TCGA-AR-A24H	TCGA-AR-A24H-01	4894	0	65
TCGA-D8-A1J8	TCGA-D8-A1J8-01	431	0	77
TCGA-AO-A1KS	TCGA-AO-A1KS-01	350	0	69
TCGA-A7-A2KD	TCGA-A7-A2KD-01	679	0	53
TCGA-AN-A0XR	TCGA-AN-A0XR-01	10	0	55
TCGA-BH-A1FR	TCGA-BH-A1FR-01	1642	1	73
TCGA-AO-A12H	TCGA-AO-A12H-01	1234	0	69
TCGA-E2-A1B0	TCGA-E2-A1B0-01	1631	0	50
TCGA-A2-A0D0	TCGA-A2-A0D0-01	2048	0	60
TCGA-AO-A0JB	TCGA-AO-A0JB-01	1542	0	50
TCGA-A8-A07L	TCGA-A8-A07L-01	975	0	58
TCGA-A7-A0CH	TCGA-A7-A0CH-01	1079	0	79
TCGA-BH-A18T	TCGA-BH-A18T-01	224	1	70
TCGA-AO-A0J5	TCGA-AO-A0J5-01	792	1	48
TCGA-E9-A5FL	TCGA-E9-A5FL-01	24	0	65
TCGA-C8-A26Z	TCGA-C8-A26Z-01	470	0	59
TCGA-B6-A0IC	TCGA-B6-A0IC-01	0	1	90
TCGA-B6-A0X7	TCGA-B6-A0X7-01	1781	1	62
TCGA-AR-A0TT	TCGA-AR-A0TT-01	3316	0	53
TCGA-A8-A08C	TCGA-A8-A08C-01	881	0	65
TCGA-A1-A0SF	TCGA-A1-A0SF-01	1463	0	54
TCGA-BH-A0DG	TCGA-BH-A0DG-01	2041	0	30
TCGA-OL-A6VO	TCGA-OL-A6VO-01	858	0	43
TCGA-AR-A1AH	TCGA-AR-A1AH-01	3807	0	51
TCGA-LL-A73Z	TCGA-LL-A73Z-01	227	1	55
TCGA-BH-A0HP	TCGA-BH-A0HP-01	414	0	65
TCGA-LQ-A4E4	TCGA-LQ-A4E4-01	849	0	73
TCGA-OL-A5D7	TCGA-OL-A5D7-01	1780	0	70
TCGA-A2-A1FZ	TCGA-A2-A1FZ-01	683	0	63
TCGA-D8-A1JS	TCGA-D8-A1JS-01	371	0	77
TCGA-LL-A5YM	TCGA-LL-A5YM-01	394	0	88
TCGA-AR-A1AW	TCGA-AR-A1AW-01	2632	0	65
TCGA-A2-A0D4	TCGA-A2-A0D4-01	767	0	37
TCGA-A2-A0SY	TCGA-A2-A0SY-01	1347	0	62
TCGA-AO-A03T	TCGA-AO-A03T-01	2124	0	42
TCGA-AO-A12D	TCGA-AO-A12D-01	2515	0	43
TCGA-BH-A0B1	TCGA-BH-A0B1-01	1148	0	66
TCGA-B6-A0I6	TCGA-B6-A0I6-01	991	1	49
TCGA-A8-A076	TCGA-A8-A076-01	1642	0	66
TCGA-A8-A07F	TCGA-A8-A07F-01	577	0	65
TCGA-A8-A095	TCGA-A8-A095-01	1277	0	45
TCGA-GM-A2DM	TCGA-GM-A2DM-01	3226	0	57
TCGA-E2-A15E	TCGA-E2-A15E-01	630	0	40
TCGA-A8-A07P	TCGA-A8-A07P-01	334	0	68
TCGA-EW-A3E8	TCGA-EW-A3E8-01	1035	0	60
TCGA-AR-A24X	TCGA-AR-A24X-01	3004	0	52
TCGA-C8-A8HR	TCGA-C8-A8HR-01	408	0	49
TCGA-EW-A1P6	TCGA-EW-A1P6-01	562	0	64
TCGA-BH-A1FC	TCGA-BH-A1FC-01	3472	1	78
TCGA-E9-A1QZ	TCGA-E9-A1QZ-01	755	0	61
TCGA-A2-A04Y	TCGA-A2-A04Y-01	1099	0	53
TCGA-E2-A15A	TCGA-E2-A15A-01	710	0	45
TCGA-A2-A0EW	TCGA-A2-A0EW-01	1884	1	53
TCGA-AO-A0J2	TCGA-AO-A0J2-01	997	0	41
TCGA-AO-A128	TCGA-AO-A128-01	3248	0	61
TCGA-EW-A423	TCGA-EW-A423-01	533	0	75
TCGA-UU-A93S	TCGA-UU-A93S-01	116	1	63
TCGA-A7-A425	TCGA-A7-A425-01	447	0	70
TCGA-E2-A15L	TCGA-E2-A15L-01	626	0	65
TCGA-BH-A0BO	TCGA-BH-A0BO-01	2197	0	54
TCGA-PE-A5DE	TCGA-PE-A5DE-01	2645	0	41
TCGA-AN-A0FZ	TCGA-AN-A0FZ-01	10	0	45
TCGA-BH-A0EB	TCGA-BH-A0EB-01	745	0	69
TCGA-A8-A09W	TCGA-A8-A09W-01	30	0	70
TCGA-E9-A1RE	TCGA-E9-A1RE-01	1419	0	74
TCGA-AC-A2FM	TCGA-AC-A2FM-01	792	1	87
TCGA-B6-A0RL	TCGA-B6-A0RL-01	2469	1	60
TCGA-A2-A0CP	TCGA-A2-A0CP-01	2813	0	60
TCGA-D8-A1JP	TCGA-D8-A1JP-01	639	0	73
TCGA-D8-A1XL	TCGA-D8-A1XL-01	606	0	34
TCGA-A2-A4S3	TCGA-A2-A4S3-01	666	0	59
TCGA-E2-A1IU	TCGA-E2-A1IU-01	337	0	60
TCGA-E2-A10A	TCGA-E2-A10A-01	1229	0	41
TCGA-BH-A0BD	TCGA-BH-A0BD-01	554	0	47
TCGA-AC-A2FO	TCGA-AC-A2FO-01	2255	0	65
TCGA-A2-A0YC	TCGA-A2-A0YC-01	990	0	59
TCGA-LL-A441	TCGA-LL-A441-01	996	0	62
TCGA-D8-A140	TCGA-D8-A140-01	403	0	62
TCGA-D8-A1JN	TCGA-D8-A1JN-01	620	0	80
TCGA-A8-A09M	TCGA-A8-A09M-01	1006	0	75
TCGA-AN-A0FL	TCGA-AN-A0FL-01	231	0	62
TCGA-A2-A0CS	TCGA-A2-A0CS-01	2348	1	73
TCGA-EW-A1PB	TCGA-EW-A1PB-01	608	0	70
TCGA-EW-A1J6	TCGA-EW-A1J6-01	875	0	70
TCGA-E2-A14U	TCGA-E2-A14U-01	1318	0	74
TCGA-GI-A2C9	TCGA-GI-A2C9-01	3342	0	58
TCGA-AR-A255	TCGA-AR-A255-01	2161	0	62
TCGA-D8-A1XM	TCGA-D8-A1XM-01	538	0	57
TCGA-BH-A0DK	TCGA-BH-A0DK-01	423	0	49
TCGA-B6-A40C	TCGA-B6-A40C-01	2164	0	51
TCGA-AR-A0TY	TCGA-AR-A0TY-01	1699	1	54
TCGA-D8-A1JT	TCGA-D8-A1JT-01	405	0	70
TCGA-E2-A15M	TCGA-E2-A15M-01	336	1	66
TCGA-A7-A56D	TCGA-A7-A56D-01	448	0	84
TCGA-C8-A26Y	TCGA-C8-A26Y-01	0	0	90
TCGA-LD-A74U	TCGA-LD-A74U-01	402	0	79
TCGA-C8-A1HN	TCGA-C8-A1HN-01	394	0	56
TCGA-A8-A09R	TCGA-A8-A09R-01	273	0	82
TCGA-D8-A27W	TCGA-D8-A27W-01	373	0	55
TCGA-A2-A04R	TCGA-A2-A04R-01	3709	0	36
TCGA-EW-A2FS	TCGA-EW-A2FS-01	1604	0	41
TCGA-A8-A07Z	TCGA-A8-A07Z-01	1371	0	85
TCGA-A2-A3XZ	TCGA-A2-A3XZ-01	1532	0	46
TCGA-AO-A0JM	TCGA-AO-A0JM-01	2184	0	40
TCGA-BH-A18P	TCGA-BH-A18P-01	921	1	60
TCGA-E2-A15P	TCGA-E2-A15P-01	595	0	61
TCGA-AR-A1AP	TCGA-AR-A1AP-01	2856	0	80
TCGA-E2-A1B4	TCGA-E2-A1B4-01	1004	1	74
TCGA-OL-A6VR	TCGA-OL-A6VR-01	1220	0	48
TCGA-BH-A0AY	TCGA-BH-A0AY-01	777	0	62
TCGA-BH-A0DI	TCGA-BH-A0DI-01	912	0	63
TCGA-D8-A142	TCGA-D8-A142-01	425	0	74
TCGA-D8-A1XR	TCGA-D8-A1XR-01	482	0	56
TCGA-A8-A06U	TCGA-A8-A06U-01	883	1	80
TCGA-AO-A0J6	TCGA-AO-A0J6-01	1140	0	61
TCGA-A8-A07I	TCGA-A8-A07I-01	426	0	69
TCGA-A2-A04W	TCGA-A2-A04W-01	3102	0	50
TCGA-A2-A0CU	TCGA-A2-A0CU-01	158	1	73
TCGA-AC-A3QQ	TCGA-AC-A3QQ-01	734	0	54
TCGA-A7-A0DB	TCGA-A7-A0DB-01	1007	0	56
TCGA-C8-A12X	TCGA-C8-A12X-01	385	0	62
TCGA-B6-A0WY	TCGA-B6-A0WY-01	3461	1	40
TCGA-BH-A0AU	TCGA-BH-A0AU-01	1914	0	45
TCGA-AC-A3W6	TCGA-AC-A3W6-01	0	0	90
TCGA-GM-A2DD	TCGA-GM-A2DD-01	2282	0	53
TCGA-MS-A51U	TCGA-MS-A51U-01	681	0	44
TCGA-AC-A62Y	TCGA-AC-A62Y-01	530	0	79
TCGA-A2-A3KD	TCGA-A2-A3KD-01	1206	0	47
TCGA-D8-A27P	TCGA-D8-A27P-01	49	0	64
TCGA-C8-A12Z	TCGA-C8-A12Z-01	382	0	45
TCGA-BH-A1F5	TCGA-BH-A1F5-01	2712	1	62
TCGA-B6-A0IB	TCGA-B6-A0IB-01	3941	1	64
TCGA-A8-A08S	TCGA-A8-A08S-01	1004	0	71
TCGA-BH-A1FH	TCGA-BH-A1FH-01	1034	1	47
TCGA-AC-A62X	TCGA-AC-A62X-01	417	0	72
TCGA-AR-A0TU	TCGA-AR-A0TU-01	709	0	35
TCGA-E9-A1R0	TCGA-E9-A1R0-01	860	0	58
TCGA-A2-A25E	TCGA-A2-A25E-01	3204	0	34
TCGA-E2-A15S	TCGA-E2-A15S-01	428	0	34
TCGA-XX-A89A	TCGA-XX-A89A-01	488	0	68
TCGA-D8-A27R	TCGA-D8-A27R-01	307	0	41
TCGA-D8-A147	TCGA-D8-A147-01	584	0	45
TCGA-B6-A0IE	TCGA-B6-A0IE-01	1993	1	38
TCGA-BH-A0HK	TCGA-BH-A0HK-01	178	0	81
TCGA-D8-A1XO	TCGA-D8-A1XO-01	1682	0	56
TCGA-B6-A409	TCGA-B6-A409-01	573	1	44
TCGA-EW-A6SC	TCGA-EW-A6SC-01	952	0	60
TCGA-E2-A1B1	TCGA-E2-A1B1-01	2653	0	45
TCGA-A2-A0SW	TCGA-A2-A0SW-01	1365	1	82
TCGA-BH-A18I	TCGA-BH-A18I-01	1093	0	53
TCGA-AR-A2LQ	TCGA-AR-A2LQ-01	1233	0	59
TCGA-EW-A1OV	TCGA-EW-A1OV-01	789	0	56
TCGA-A8-A099	TCGA-A8-A099-01	304	0	76
TCGA-E2-A15J	TCGA-E2-A15J-01	1640	0	51
TCGA-B6-A400	TCGA-B6-A400-01	215	0	43
TCGA-AO-A0J7	TCGA-AO-A0J7-01	618	0	71
TCGA-E9-A6HE	TCGA-E9-A6HE-01	847	0	45
TCGA-E2-A159	TCGA-E2-A159-01	762	0	50
TCGA-EW-A1P0	TCGA-EW-A1P0-01	1251	0	55
TCGA-AN-A04C	TCGA-AN-A04C-01	54	0	51
TCGA-OL-A97C	TCGA-OL-A97C-01	271	0	67
TCGA-A2-A0CZ	TCGA-A2-A0CZ-01	1616	0	46
TCGA-EW-A1IY	TCGA-EW-A1IY-01	258	0	38
TCGA-GM-A2D9	TCGA-GM-A2D9-01	1812	1	69
TCGA-AR-A1AV	TCGA-AR-A1AV-01	1864	0	68
TCGA-E9-A229	TCGA-E9-A229-01	1148	0	37
TCGA-B6-A1KC	TCGA-B6-A1KC-01	1326	0	67
TCGA-E2-A152	TCGA-E2-A152-01	2128	0	56
TCGA-BH-A0B0	TCGA-BH-A0B0-01	2477	0	56
TCGA-AO-A1KR	TCGA-AO-A1KR-01	2513	0	51
TCGA-AN-A0XT	TCGA-AN-A0XT-01	10	0	54
TCGA-A7-A0DA	TCGA-A7-A0DA-01	1085	0	62
TCGA-A2-A0ER	TCGA-A2-A0ER-01	2263	0	63
TCGA-A7-A3IZ	TCGA-A7-A3IZ-01	322	0	62
TCGA-A1-A0SN	TCGA-A1-A0SN-01	1196	0	50
TCGA-C8-A12V	TCGA-C8-A12V-01	385	0	55
TCGA-A2-A0EX	TCGA-A2-A0EX-01	752	0	46
TCGA-LD-A7W6	TCGA-LD-A7W6-01	404	0	54
TCGA-E2-A1IN	TCGA-E2-A1IN-01	675	0	60
TCGA-EW-A1PE	TCGA-EW-A1PE-01	320	0	56
TCGA-BH-A0W5	TCGA-BH-A0W5-01	1288	0	77
TCGA-A8-A06P	TCGA-A8-A06P-01	396	0	63
TCGA-AR-A0U0	TCGA-AR-A0U0-01	1988	0	73
TCGA-AO-A0JC	TCGA-AO-A0JC-01	1547	0	64
TCGA-WT-AB44	TCGA-WT-AB44-01	883	0	77
TCGA-E2-A1IE	TCGA-E2-A1IE-01	2362	0	61
TCGA-A7-A3J1	TCGA-A7-A3J1-01	343	0	63
TCGA-E2-A156	TCGA-E2-A156-01	726	0	61
TCGA-AC-A3W5	TCGA-AC-A3W5-01	504	0	65
TCGA-AR-A24R	TCGA-AR-A24R-01	3430	0	45
TCGA-E9-A1R5	TCGA-E9-A1R5-01	92	0	63
TCGA-GM-A3XG	TCGA-GM-A3XG-01	1330	0	46
TCGA-B6-A0X4	TCGA-B6-A0X4-01	860	1	62
TCGA-A2-A0T6	TCGA-A2-A0T6-01	575	0	50
TCGA-E9-A1N8	TCGA-E9-A1N8-01	1039	0	48
TCGA-AR-A5QQ	TCGA-AR-A5QQ-01	322	1	68
TCGA-E2-A10E	TCGA-E2-A10E-01	865	0	64
TCGA-AN-A0FX	TCGA-AN-A0FX-01	10	0	52
TCGA-A2-A0YD	TCGA-A2-A0YD-01	769	0	63
TCGA-A1-A0SM	TCGA-A1-A0SM-01	242	0	77
TCGA-E9-A1RB	TCGA-E9-A1RB-01	976	1	40
TCGA-A8-A08T	TCGA-A8-A08T-01	3409	1	64
TCGA-D8-A3Z5	TCGA-D8-A3Z5-01	1015	0	54
TCGA-AC-A2FE	TCGA-AC-A2FE-01	2636	1	62
TCGA-AR-A1AU	TCGA-AR-A1AU-01	2868	0	39
TCGA-AO-A0JD	TCGA-AO-A0JD-01	2190	0	59
TCGA-GM-A2DL	TCGA-GM-A2DL-01	3519	0	50
TCGA-A2-A0YH	TCGA-A2-A0YH-01	659	0	53
TCGA-A8-A07J	TCGA-A8-A07J-01	365	0	35
TCGA-E2-A1LK	TCGA-E2-A1LK-01	266	1	84
TCGA-A2-A0CO	TCGA-A2-A0CO-01	1468	0	85
TCGA-D8-A1X6	TCGA-D8-A1X6-01	541	0	80
TCGA-E2-A153	TCGA-E2-A153-01	707	0	51
TCGA-AR-A24T	TCGA-AR-A24T-01	3202	0	46
TCGA-A8-A0AD	TCGA-A8-A0AD-01	1157	0	83
TCGA-BH-A204	TCGA-BH-A204-01	2534	1	80
TCGA-D8-A27K	TCGA-D8-A27K-01	1461	0	47
TCGA-A8-A096	TCGA-A8-A096-01	0	0	73
TCGA-A2-A0EM	TCGA-A2-A0EM-01	3094	0	73
TCGA-AR-A2LR	TCGA-AR-A2LR-01	1742	0	49
TCGA-PE-A5DD	TCGA-PE-A5DD-01	1953	0	64
TCGA-BH-A0DS	TCGA-BH-A0DS-01	78	0	71
TCGA-LL-A6FQ	TCGA-LL-A6FQ-01	80	0	77
TCGA-E2-A14Q	TCGA-E2-A14Q-01	1163	0	50
TCGA-E9-A22B	TCGA-E9-A22B-01	1167	0	71
TCGA-BH-A0AZ	TCGA-BH-A0AZ-01	1919	0	47
TCGA-E2-A14N	TCGA-E2-A14N-01	1434	0	37
TCGA-BH-A1EV	TCGA-BH-A1EV-01	365	1	45
TCGA-EW-A1OY	TCGA-EW-A1OY-01	908	0	63
TCGA-BH-A0BW	TCGA-BH-A0BW-01	2371	0	71
TCGA-AR-A1AS	TCGA-AR-A1AS-01	1150	0	54
TCGA-A7-A13G	TCGA-A7-A13G-01	718	0	79
TCGA-BH-A0DO	TCGA-BH-A0DO-01	1644	0	78
TCGA-A8-A090	TCGA-A8-A090-01	0	0	74
TCGA-AO-A0JL	TCGA-AO-A0JL-01	1683	0	59
TCGA-A2-A25C	TCGA-A2-A25C-01	523	0	50
TCGA-A8-A07W	TCGA-A8-A07W-01	304	0	76
TCGA-OL-A5DA	TCGA-OL-A5DA-01	1783	0	61
TCGA-E9-A2JS	TCGA-E9-A2JS-01	904	1	72
TCGA-AR-A1AN	TCGA-AR-A1AN-01	2920	0	46
TCGA-D8-A73U	TCGA-D8-A73U-01	492	0	88
TCGA-A2-A0YE	TCGA-A2-A0YE-01	554	0	48
TCGA-A2-A0SX	TCGA-A2-A0SX-01	1534	0	48
TCGA-E2-A1LB	TCGA-E2-A1LB-01	2306	0	41
TCGA-E2-A108	TCGA-E2-A108-01	837	0	64
TCGA-S3-AA14	TCGA-S3-AA14-01	529	0	47
TCGA-A2-A0T5	TCGA-A2-A0T5-01	531	0	39
TCGA-AO-A0JF	TCGA-AO-A0JF-01	1980	0	68
TCGA-D8-A1XD	TCGA-D8-A1XD-01	522	0	36
TCGA-A7-A0CD	TCGA-A7-A0CD-01	1165	0	66
TCGA-A2-A0CT	TCGA-A2-A0CT-01	2289	0	71
TCGA-E2-A10C	TCGA-E2-A10C-01	1220	0	54
TCGA-D8-A1JA	TCGA-D8-A1JA-01	502	0	60
TCGA-S3-AA10	TCGA-S3-AA10-01	586	0	65
TCGA-BH-A208	TCGA-BH-A208-01	1759	1	48
TCGA-AQ-A54N	TCGA-AQ-A54N-01	78	0	51
TCGA-D8-A13Y	TCGA-D8-A13Y-01	1728	0	52
TCGA-A7-A3RF	TCGA-A7-A3RF-01	408	0	79
TCGA-E2-A158	TCGA-E2-A158-01	450	0	43
TCGA-C8-A27B	TCGA-C8-A27B-01	439	0	48
TCGA-4H-AAAK	TCGA-4H-AAAK-01	348	0	50
TCGA-BH-A42U	TCGA-BH-A42U-01	3364	0	80
TCGA-EW-A6SB	TCGA-EW-A6SB-01	760	0	62
TCGA-D8-A1XB	TCGA-D8-A1XB-01	552	0	62
TCGA-BH-A0BL	TCGA-BH-A0BL-01	2278	0	35
TCGA-C8-A1HF	TCGA-C8-A1HF-01	332	0	48
TCGA-C8-A3M7	TCGA-C8-A3M7-01	1034	1	60
TCGA-GM-A2DB	TCGA-GM-A2DB-01	2406	0	62
TCGA-AO-A0JI	TCGA-AO-A0JI-01	1528	0	56
TCGA-A8-A09A	TCGA-A8-A09A-01	304	0	40
TCGA-BH-A0HU	TCGA-BH-A0HU-01	392	0	52
TCGA-BH-A0GY	TCGA-BH-A0GY-01	923	0	67
TCGA-A2-A4S1	TCGA-A2-A4S1-01	820	0	66
TCGA-A2-A0EV	TCGA-A2-A0EV-01	968	0	80
TCGA-D8-A27F	TCGA-D8-A27F-01	488	0	40
TCGA-E9-A245	TCGA-E9-A245-01	26	0	47
TCGA-A7-A4SC	TCGA-A7-A4SC-01	446	0	62
TCGA-E2-A1LA	TCGA-E2-A1LA-01	748	0	59
TCGA-A7-A3IY	TCGA-A7-A3IY-01	345	0	71
TCGA-BH-A0GZ	TCGA-BH-A0GZ-01	328	0	62
TCGA-A2-A0SU	TCGA-A2-A0SU-01	1662	0	66
TCGA-BH-A0H7	TCGA-BH-A0H7-01	702	0	65
TCGA-A7-A13D	TCGA-A7-A13D-01	965	0	46
TCGA-E2-A1IJ	TCGA-E2-A1IJ-01	865	0	57
TCGA-A8-A0AB	TCGA-A8-A0AB-01	518	0	54
TCGA-EW-A1P4	TCGA-EW-A1P4-01	907	0	43
TCGA-OL-A66K	TCGA-OL-A66K-01	1275	1	72
TCGA-BH-A0E2	TCGA-BH-A0E2-01	435	0	49
TCGA-C8-A278	TCGA-C8-A278-01	297	0	61
TCGA-E2-A1AZ	TCGA-E2-A1AZ-01	2329	0	63
TCGA-A8-A08H	TCGA-A8-A08H-01	0	0	66
TCGA-E2-A1IL	TCGA-E2-A1IL-01	118	0	78
TCGA-B6-A2IU	TCGA-B6-A2IU-01	5176	0	62
TCGA-B6-A0WV	TCGA-B6-A0WV-01	2417	1	67
TCGA-LL-A440	TCGA-LL-A440-01	759	0	61
TCGA-E2-A154	TCGA-E2-A154-01	591	0	68
TCGA-B6-A0IQ	TCGA-B6-A0IQ-01	4285	0	40
TCGA-BH-A0EA	TCGA-BH-A0EA-01	991	1	72
TCGA-BH-A5J0	TCGA-BH-A5J0-01	715	0	63
TCGA-AC-A2QJ	TCGA-AC-A2QJ-01	446	1	48
TCGA-D8-A1Y1	TCGA-D8-A1Y1-01	302	1	80
TCGA-BH-A0WA	TCGA-BH-A0WA-01	701	0	82
TCGA-AR-A1AX	TCGA-AR-A1AX-01	2629	0	64
TCGA-C8-A1HG	TCGA-C8-A1HG-01	345	0	50
TCGA-A8-A08B	TCGA-A8-A08B-01	1156	0	52
TCGA-AC-A6IX	TCGA-AC-A6IX-01	373	0	49
TCGA-E9-A247	TCGA-E9-A247-01	1186	0	59
TCGA-A2-A3Y0	TCGA-A2-A3Y0-01	1546	0	57
TCGA-A2-A0YF	TCGA-A2-A0YF-01	1535	0	67
TCGA-A2-A0CW	TCGA-A2-A0CW-01	3283	0	67
TCGA-BH-A0BR	TCGA-BH-A0BR-01	2330	0	59
TCGA-BH-A0HI	TCGA-BH-A0HI-01	620	0	78
TCGA-GM-A3NY	TCGA-GM-A3NY-01	1162	0	72
TCGA-C8-A274	TCGA-C8-A274-01	508	0	63
TCGA-A2-A0YL	TCGA-A2-A0YL-01	1474	0	48
TCGA-D8-A27M	TCGA-D8-A27M-01	410	0	59
TCGA-D8-A27H	TCGA-D8-A27H-01	397	0	72
TCGA-BH-A1F2	TCGA-BH-A1F2-01	959	1	53
TCGA-EW-A1OW	TCGA-EW-A1OW-01	694	0	58
TCGA-A2-A4S0	TCGA-A2-A4S0-01	706	0	77
TCGA-BH-A0B6	TCGA-BH-A0B6-01	2483	0	47
TCGA-E2-A573	TCGA-E2-A573-01	1062	0	48
TCGA-BH-A0E7	TCGA-BH-A0E7-01	1363	0	79
TCGA-E2-A15T	TCGA-E2-A15T-01	1563	0	65
TCGA-A2-A0YT	TCGA-A2-A0YT-01	723	1	56
TCGA-B6-A0RS	TCGA-B6-A0RS-01	3063	1	38
TCGA-AC-A3YI	TCGA-AC-A3YI-01	707	0	74
TCGA-E9-A226	TCGA-E9-A226-01	1048	1	45
TCGA-E9-A1NI	TCGA-E9-A1NI-01	300	0	51
TCGA-AR-A24U	TCGA-AR-A24U-01	3128	0	47
TCGA-A7-A5ZV	TCGA-A7-A5ZV-01	368	0	62
TCGA-AR-A24L	TCGA-AR-A24L-01	2866	1	26
TCGA-E2-A572	TCGA-E2-A572-01	1208	0	72
TCGA-S3-AA12	TCGA-S3-AA12-01	574	0	82
TCGA-5L-AAT1	TCGA-5L-AAT1-01	1471	0	63
TCGA-AC-A3TM	TCGA-AC-A3TM-01	762	0	50
TCGA-E9-A228	TCGA-E9-A228-01	1285	0	58
TCGA-A2-A04N	TCGA-A2-A04N-01	4354	0	66
TCGA-A8-A086	TCGA-A8-A086-01	396	0	59
TCGA-A2-A1G6	TCGA-A2-A1G6-01	501	0	50
TCGA-E2-A9RU	TCGA-E2-A9RU-01	0	0	90
TCGA-A2-A0CK	TCGA-A2-A0CK-01	4159	0	60
TCGA-GM-A5PX	TCGA-GM-A5PX-01	551	0	65
TCGA-A7-A0CG	TCGA-A7-A0CG-01	1043	0	78
TCGA-A8-A06N	TCGA-A8-A06N-01	0	0	66
TCGA-A7-A4SE	TCGA-A7-A4SE-01	644	0	54
TCGA-BH-A0RX	TCGA-BH-A0RX-01	170	0	59
TCGA-AN-A0FK	TCGA-AN-A0FK-01	213	0	88
TCGA-D8-A27N	TCGA-D8-A27N-01	519	0	36
TCGA-D8-A1JC	TCGA-D8-A1JC-01	480	0	59
TCGA-E2-A574	TCGA-E2-A574-01	1179	0	44
TCGA-AN-A0FT	TCGA-AN-A0FT-01	214	0	63
TCGA-E9-A1R6	TCGA-E9-A1R6-01	339	0	63
TCGA-A8-A084	TCGA-A8-A084-01	458	0	81
TCGA-AC-A7VC	TCGA-AC-A7VC-01	1	0	56
TCGA-C8-A12Y	TCGA-C8-A12Y-01	1476	0	44
TCGA-E2-A106	TCGA-E2-A106-01	2541	0	34
TCGA-AR-A0TR	TCGA-AR-A0TR-01	160	1	68
TCGA-C8-A134	TCGA-C8-A134-01	383	0	52
TCGA-EW-A1J5	TCGA-EW-A1J5-01	477	0	59
TCGA-LL-A6FR	TCGA-LL-A6FR-01	489	0	50
TCGA-AR-A24K	TCGA-AR-A24K-01	1548	0	46
TCGA-A2-A4RX	TCGA-A2-A4RX-01	742	0	67
TCGA-A8-A06T	TCGA-A8-A06T-01	1614	0	75
TCGA-AR-A0TX	TCGA-AR-A0TX-01	1972	0	64
TCGA-D8-A1JM	TCGA-D8-A1JM-01	590	0	59
TCGA-A2-A0T0	TCGA-A2-A0T0-01	533	0	59
TCGA-AO-A0JE	TCGA-AO-A0JE-01	2335	0	53
TCGA-E2-A109	TCGA-E2-A109-01	1417	0	64
TCGA-B6-A0WW	TCGA-B6-A0WW-01	558	1	58
TCGA-AR-A1AK	TCGA-AR-A1AK-01	3159	0	70
TCGA-A8-A08F	TCGA-A8-A08F-01	1004	0	59
TCGA-D8-A145	TCGA-D8-A145-01	410	0	80
TCGA-HN-A2NL	TCGA-HN-A2NL-01	79	0	56
TCGA-LL-A5YP	TCGA-LL-A5YP-01	450	0	49
TCGA-A2-A0D1	TCGA-A2-A0D1-01	1051	0	76
TCGA-AC-A23H	TCGA-AC-A23H-01	0	0	90
TCGA-D8-A1XJ	TCGA-D8-A1XJ-01	664	0	76
TCGA-GM-A3NW	TCGA-GM-A3NW-01	3361	0	63
TCGA-E9-A1N9	TCGA-E9-A1N9-01	1101	0	58
TCGA-A7-A26I	TCGA-A7-A26I-01	661	0	65
TCGA-A8-A08P	TCGA-A8-A08P-01	943	0	70
TCGA-AR-A1AY	TCGA-AR-A1AY-01	1026	0	65
TCGA-B6-A0RI	TCGA-B6-A0RI-01	7126	0	44
TCGA-BH-A0C7	TCGA-BH-A0C7-01	2767	0	48
TCGA-BH-A0BA	TCGA-BH-A0BA-01	1132	0	51
TCGA-B6-A0I8	TCGA-B6-A0I8-01	749	1	46
TCGA-A2-A04P	TCGA-A2-A04P-01	548	1	36
TCGA-A2-A0EU	TCGA-A2-A0EU-01	1043	0	79
TCGA-BH-A18G	TCGA-BH-A18G-01	149	0	81
TCGA-A8-A08A	TCGA-A8-A08A-01	30	0	89
TCGA-OL-A5RW	TCGA-OL-A5RW-01	1106	0	40
TCGA-AQ-A1H2	TCGA-AQ-A1H2-01	475	0	84
TCGA-AO-A12E	TCGA-AO-A12E-01	2142	0	51
TCGA-3C-AALI	TCGA-3C-AALI-01	4005	0	50
TCGA-A2-A4RW	TCGA-A2-A4RW-01	222	0	49
TCGA-BH-A18U	TCGA-BH-A18U-01	1563	1	72
TCGA-AQ-A1H3	TCGA-AQ-A1H3-01	989	0	49
TCGA-AR-A24Z	TCGA-AR-A24Z-01	3001	0	57
TCGA-AN-A046	TCGA-AN-A046-01	10	0	68
TCGA-D8-A1XY	TCGA-D8-A1XY-01	503	0	74
TCGA-E9-A22H	TCGA-E9-A22H-01	1232	0	42
TCGA-E2-A15R	TCGA-E2-A15R-01	1732	0	64
TCGA-BH-A1EO	TCGA-BH-A1EO-01	2798	1	68
TCGA-A2-A0SV	TCGA-A2-A0SV-01	825	1	63
TCGA-A2-A0YG	TCGA-A2-A0YG-01	666	0	63
TCGA-BH-A0H5	TCGA-BH-A0H5-01	1620	0	45
TCGA-B6-A0RQ	TCGA-B6-A0RQ-01	4267	1	68
TCGA-JL-A3YX	TCGA-JL-A3YX-01	352	0	46
TCGA-D8-A1JL	TCGA-D8-A1JL-01	611	0	72
TCGA-E2-A1IK	TCGA-E2-A1IK-01	1800	0	71
TCGA-E2-A14Y	TCGA-E2-A14Y-01	2109	0	35
TCGA-E9-A1ND	TCGA-E9-A1ND-01	1266	0	75
TCGA-BH-A201	TCGA-BH-A201-01	856	0	64
TCGA-D8-A1Y2	TCGA-D8-A1Y2-01	433	0	71
TCGA-BH-A0B5	TCGA-BH-A0B5-01	2136	0	40
TCGA-A2-A3XW	TCGA-A2-A3XW-01	1712	0	42
TCGA-AR-A5QM	TCGA-AR-A5QM-01	2231	0	62
TCGA-OL-A6VQ	TCGA-OL-A6VQ-01	600	0	49
TCGA-E2-A105	TCGA-E2-A105-01	1308	0	79
TCGA-E2-A10F	TCGA-E2-A10F-01	878	0	47
TCGA-BH-A0B7	TCGA-BH-A0B7-01	2559	0	42
TCGA-AO-A1KO	TCGA-AO-A1KO-01	622	0	46
TCGA-A7-A5ZX	TCGA-A7-A5ZX-01	336	0	48
TCGA-AN-A0G0	TCGA-AN-A0G0-01	16	0	56
TCGA-5T-A9QA	TCGA-5T-A9QA-01	303	0	52
TCGA-BH-A0HL	TCGA-BH-A0HL-01	72	0	56
TCGA-AQ-A54O	TCGA-AQ-A54O-01	1001	0	51
TCGA-B6-A0IK	TCGA-B6-A0IK-01	571	1	63
TCGA-EW-A1J3	TCGA-EW-A1J3-01	504	0	61
TCGA-AR-A2LK	TCGA-AR-A2LK-01	1649	1	62
TCGA-BH-A0B8	TCGA-BH-A0B8-01	1569	0	64
TCGA-E2-A15O	TCGA-E2-A15O-01	289	0	89
TCGA-A8-A06X	TCGA-A8-A06X-01	943	1	77
TCGA-D8-A1JK	TCGA-D8-A1JK-01	0	0	90
TCGA-E2-A1LG	TCGA-E2-A1LG-01	1523	0	50
TCGA-EW-A1IX	TCGA-EW-A1IX-01	1208	0	48
TCGA-AN-A0XL	TCGA-AN-A0XL-01	163	0	61
TCGA-AR-A24W	TCGA-AR-A24W-01	1550	0	55
TCGA-E9-A2JT	TCGA-E9-A2JT-01	288	0	63
TCGA-AR-A0TQ	TCGA-AR-A0TQ-01	2991	0	27
TCGA-D8-A143	TCGA-D8-A143-01	431	0	51
TCGA-GM-A2DI	TCGA-GM-A2DI-01	2590	0	52
TCGA-BH-A1F8	TCGA-BH-A1F8-01	1	1	90
TCGA-BH-AB28	TCGA-BH-AB28-01	287	0	53
TCGA-E9-A24A	TCGA-E9-A24A-01	747	0	69
TCGA-BH-A18F	TCGA-BH-A18F-01	1001	0	50
TCGA-E2-A1LH	TCGA-E2-A1LH-01	3247	0	59
TCGA-GM-A5PV	TCGA-GM-A5PV-01	412	0	63
TCGA-AN-A049	TCGA-AN-A049-01	19	0	62
TCGA-A2-A0D2	TCGA-A2-A0D2-01	1027	0	45
TCGA-A2-A0D3	TCGA-A2-A0D3-01	1873	0	42
TCGA-LL-A6FP	TCGA-LL-A6FP-01	0	0	90
TCGA-D8-A1XA	TCGA-D8-A1XA-01	839	0	64
TCGA-A8-A092	TCGA-A8-A092-01	942	0	48
TCGA-D8-A1JE	TCGA-D8-A1JE-01	575	0	62
TCGA-AC-A2B8	TCGA-AC-A2B8-01	677	0	84
TCGA-AR-A24V	TCGA-AR-A24V-01	3203	0	52
TCGA-GM-A3XL	TCGA-GM-A3XL-01	2108	0	49
TCGA-D8-A1JJ	TCGA-D8-A1JJ-01	611	0	54
TCGA-A8-A09X	TCGA-A8-A09X-01	426	1	62
TCGA-AR-A2LO	TCGA-AR-A2LO-01	1198	0	46
TCGA-D8-A1JH	TCGA-D8-A1JH-01	426	0	56
TCGA-AR-A0TP	TCGA-AR-A0TP-01	4275	0	43
TCGA-B6-A0X0	TCGA-B6-A0X0-01	3945	1	54
TCGA-D8-A27L	TCGA-D8-A27L-01	499	0	49
TCGA-GM-A2DF	TCGA-GM-A2DF-01	2155	0	53
TCGA-AN-A04A	TCGA-AN-A04A-01	90	0	36
TCGA-BH-A0H0	TCGA-BH-A0H0-01	461	0	69
TCGA-E9-A22D	TCGA-E9-A22D-01	1248	0	38
TCGA-A8-A09E	TCGA-A8-A09E-01	1492	0	73
TCGA-AR-A24P	TCGA-AR-A24P-01	84	0	47
TCGA-B6-A1KN	TCGA-B6-A1KN-01	4233	0	57
TCGA-E9-A1NA	TCGA-E9-A1NA-01	1112	0	58
TCGA-A8-A08Z	TCGA-A8-A08Z-01	1217	0	76
TCGA-BH-A0HY	TCGA-BH-A0HY-01	1545	0	60
TCGA-A7-A26F	TCGA-A7-A26F-01	738	0	55
TCGA-A7-A26E	TCGA-A7-A26E-01	954	0	71
TCGA-C8-A1HI	TCGA-C8-A1HI-01	343	0	40
TCGA-D8-A141	TCGA-D8-A141-01	626	0	40
TCGA-B6-A0IO	TCGA-B6-A0IO-01	5042	0	66
TCGA-A8-A08J	TCGA-A8-A08J-01	1127	1	52
TCGA-A2-A1FV	TCGA-A2-A1FV-01	714	0	74
TCGA-EW-A1PH	TCGA-EW-A1PH-01	607	0	52
TCGA-BH-A209	TCGA-BH-A209-01	3959	1	77
TCGA-LL-A7SZ	TCGA-LL-A7SZ-01	594	0	49
TCGA-A8-A07G	TCGA-A8-A07G-01	577	0	65
TCGA-AC-A6IW	TCGA-AC-A6IW-01	413	0	73
TCGA-AC-A2BM	TCGA-AC-A2BM-01	3022	0	41
TCGA-E9-A54Y	TCGA-E9-A54Y-01	725	0	63
TCGA-EW-A1IZ	TCGA-EW-A1IZ-01	554	0	53
TCGA-AN-A0AJ	TCGA-AN-A0AJ-01	303	0	79
TCGA-AN-A0AT	TCGA-AN-A0AT-01	10	0	62
TCGA-AC-A3EH	TCGA-AC-A3EH-01	197	1	79
TCGA-LD-A9QF	TCGA-LD-A9QF-01	323	0	73
TCGA-AO-A125	TCGA-AO-A125-01	3456	0	72
TCGA-C8-A12O	TCGA-C8-A12O-01	385	0	50
TCGA-AN-A03X	TCGA-AN-A03X-01	10	0	74
TCGA-BH-A0DH	TCGA-BH-A0DH-01	1156	0	63
TCGA-AO-A03V	TCGA-AO-A03V-01	1351	0	41
TCGA-OL-A66O	TCGA-OL-A66O-01	528	0	39
TCGA-AC-A6IV	TCGA-AC-A6IV-01	568	0	47
TCGA-A2-A0T4	TCGA-A2-A0T4-01	624	0	62
TCGA-D8-A1XU	TCGA-D8-A1XU-01	395	0	56
TCGA-B6-A0RE	TCGA-B6-A0RE-01	7777	0	61
TCGA-A8-A081	TCGA-A8-A081-01	0	0	80
TCGA-AQ-A7U7	TCGA-AQ-A7U7-01	584	1	55
TCGA-B6-A0IM	TCGA-B6-A0IM-01	3873	1	75
TCGA-A2-A1FW	TCGA-A2-A1FW-01	528	0	62
TCGA-A2-A0CL	TCGA-A2-A0CL-01	3015	0	37
TCGA-AC-A2QI	TCGA-AC-A2QI-01	588	0	76
TCGA-OL-A66H	TCGA-OL-A66H-01	812	0	74
TCGA-A2-A0CR	TCGA-A2-A0CR-01	3283	0	54
TCGA-A8-A09K	TCGA-A8-A09K-01	912	0	68
TCGA-A7-A26J	TCGA-A7-A26J-01	627	0	49
TCGA-C8-A8HP	TCGA-C8-A8HP-01	396	0	59
TCGA-3C-AAAU	TCGA-3C-AAAU-01	4047	0	55
TCGA-E2-A14R	TCGA-E2-A14R-01	1174	0	62
TCGA-AR-A256	TCGA-AR-A256-01	2854	1	45
TCGA-AO-A1KQ	TCGA-AO-A1KQ-01	1882	0	84
TCGA-D8-A1JB	TCGA-D8-A1JB-01	1688	0	54
TCGA-E9-A22A	TCGA-E9-A22A-01	1189	0	74
TCGA-BH-A0C1	TCGA-BH-A0C1-01	1411	1	61
TCGA-BH-A0E6	TCGA-BH-A0E6-01	293	0	69
TCGA-C8-A1HE	TCGA-C8-A1HE-01	375	0	59
TCGA-AO-A1KP	TCGA-AO-A1KP-01	2953	0	77
TCGA-E2-A2P6	TCGA-E2-A2P6-01	1051	0	77
TCGA-S3-A6ZG	TCGA-S3-A6ZG-01	562	0	71
TCGA-AR-A1AM	TCGA-AR-A1AM-01	2991	0	52
TCGA-D8-A1XG	TCGA-D8-A1XG-01	448	0	86
TCGA-Z7-A8R5	TCGA-Z7-A8R5-01	3287	0	61
TCGA-AC-A8OP	TCGA-AC-A8OP-01	614	0	72
TCGA-A2-A04V	TCGA-A2-A04V-01	1920	1	39
TCGA-A2-A25F	TCGA-A2-A25F-01	322	0	66
TCGA-A7-A0CE	TCGA-A7-A0CE-01	1074	0	57
TCGA-D8-A27E	TCGA-D8-A27E-01	530	0	66
TCGA-E9-A1NC	TCGA-E9-A1NC-01	1203	0	61
TCGA-AR-A1AI	TCGA-AR-A1AI-01	3296	0	47
TCGA-LD-A66U	TCGA-LD-A66U-01	646	0	44
TCGA-BH-A1FU	TCGA-BH-A1FU-01	1688	1	44
TCGA-BH-A1FG	TCGA-BH-A1FG-01	577	1	88
TCGA-A7-A3J0	TCGA-A7-A3J0-01	313	0	62
TCGA-AQ-A0Y5	TCGA-AQ-A0Y5-01	172	1	70
TCGA-EW-A424	TCGA-EW-A424-01	715	0	51
TCGA-AR-A1AJ	TCGA-AR-A1AJ-01	2383	0	83
TCGA-A7-A13E	TCGA-A7-A13E-01	614	1	62
TCGA-B6-A0RG	TCGA-B6-A0RG-01	2082	0	26
TCGA-BH-A1ET	TCGA-BH-A1ET-01	2520	1	55
TCGA-A2-A25D	TCGA-A2-A25D-01	0	0	90
TCGA-AR-A24M	TCGA-AR-A24M-01	3660	0	38
TCGA-A2-A0T3	TCGA-A2-A0T3-01	1516	0	37
TCGA-D8-A1XV	TCGA-D8-A1XV-01	461	0	84
TCGA-Z7-A8R6	TCGA-Z7-A8R6-01	3256	0	46
TCGA-D8-A4Z1	TCGA-D8-A4Z1-01	659	0	68
TCGA-W8-A86G	TCGA-W8-A86G-01	347	0	66
TCGA-E9-A3X8	TCGA-E9-A3X8-01	926	0	48
TCGA-A2-A0T7	TCGA-A2-A0T7-01	631	0	51
TCGA-AC-A2BK	TCGA-AC-A2BK-01	2222	0	78
TCGA-EW-A1P5	TCGA-EW-A1P5-01	703	0	77
TCGA-AR-A250	TCGA-AR-A250-01	2707	0	58
TCGA-E2-A1L7	TCGA-E2-A1L7-01	1836	0	40
TCGA-BH-A18N	TCGA-BH-A18N-01	468	1	88
TCGA-AR-A0TV	TCGA-AR-A0TV-01	2288	0	66
TCGA-AR-A252	TCGA-AR-A252-01	2838	0	50
TCGA-BH-A0E1	TCGA-BH-A0E1-01	477	0	52
TCGA-AN-A0FF	TCGA-AN-A0FF-01	172	0	32
TCGA-BH-A1EY	TCGA-BH-A1EY-01	538	1	79
TCGA-BH-A0BF	TCGA-BH-A0BF-01	1324	1	56
TCGA-BH-A0H9	TCGA-BH-A0H9-01	1247	0	69
TCGA-AC-A3QP	TCGA-AC-A3QP-01	675	0	79
TCGA-BH-A8FY	TCGA-BH-A8FY-01	295	1	87
TCGA-GM-A2DO	TCGA-GM-A2DO-01	2596	0	54
TCGA-A2-A0CQ	TCGA-A2-A0CQ-01	2695	0	62
TCGA-A1-A0SB	TCGA-A1-A0SB-01	259	0	70
TCGA-BH-A0BJ	TCGA-BH-A0BJ-01	660	0	41
TCGA-LL-A442	TCGA-LL-A442-01	889	0	56
TCGA-EW-A2FR	TCGA-EW-A2FR-01	1673	0	59
TCGA-A7-A13H	TCGA-A7-A13H-01	899	0	61
TCGA-E9-A1RD	TCGA-E9-A1RD-01	34	0	67
TCGA-EW-A1PD	TCGA-EW-A1PD-01	424	0	61
TCGA-C8-A275	TCGA-C8-A275-01	1	0	56
TCGA-AC-A23G	TCGA-AC-A23G-01	2248	0	76
TCGA-AC-A5XS	TCGA-AC-A5XS-01	588	0	74
TCGA-OK-A5Q2	TCGA-OK-A5Q2-01	64	0	59
TCGA-BH-A18M	TCGA-BH-A18M-01	2207	1	39
TCGA-C8-A1HL	TCGA-C8-A1HL-01	317	0	38
TCGA-C8-A131	TCGA-C8-A131-01	411	0	82
TCGA-A2-A0EY	TCGA-A2-A0EY-01	1925	0	62
TCGA-BH-A1FM	TCGA-BH-A1FM-01	1388	1	44
TCGA-AC-A6NO	TCGA-AC-A6NO-01	51	0	43
TCGA-AR-A0U4	TCGA-AR-A0U4-01	3261	0	54
TCGA-PL-A8LV	TCGA-PL-A8LV-01	NA	NA	54
TCGA-A2-A1FX	TCGA-A2-A1FX-01	1847	0	61
TCGA-AO-A0J9	TCGA-AO-A0J9-01	1613	0	61
TCGA-A7-A426	TCGA-A7-A426-01	364	0	50
TCGA-BH-A8G0	TCGA-BH-A8G0-01	662	0	54
TCGA-AC-A3BB	TCGA-AC-A3BB-01	987	0	46
TCGA-EW-A6S9	TCGA-EW-A6S9-01	463	0	34
TCGA-AR-A0U3	TCGA-AR-A0U3-01	4080	0	59
TCGA-OL-A5RV	TCGA-OL-A5RV-01	1062	0	43
TCGA-A8-A075	TCGA-A8-A075-01	518	0	42
TCGA-D8-A3Z6	TCGA-D8-A3Z6-01	563	0	56
TCGA-A2-A3XU	TCGA-A2-A3XU-01	912	1	35
TCGA-A1-A0SG	TCGA-A1-A0SG-01	434	0	61
TCGA-BH-A1FE	TCGA-BH-A1FE-01	2273	1	31
TCGA-AR-A254	TCGA-AR-A254-01	2605	0	50
TCGA-AC-A2QH	TCGA-AC-A2QH-01	1005	0	58
TCGA-E2-A14O	TCGA-E2-A14O-01	1359	0	76
TCGA-D8-A1JG	TCGA-D8-A1JG-01	1612	0	62
TCGA-E2-A1B6	TCGA-E2-A1B6-01	867	0	44
TCGA-A2-A0EO	TCGA-A2-A0EO-01	2442	0	54
TCGA-AR-A2LE	TCGA-AR-A2LE-01	5062	0	69
TCGA-BH-A1FD	TCGA-BH-A1FD-01	1009	1	68
TCGA-BH-A0AV	TCGA-BH-A0AV-01	1820	0	52
TCGA-OL-A66I	TCGA-OL-A66I-01	714	0	36
TCGA-E2-A14Z	TCGA-E2-A14Z-01	563	1	64
TCGA-AC-A62V	TCGA-AC-A62V-01	348	1	58
TCGA-AO-A12C	TCGA-AO-A12C-01	2372	0	42
TCGA-A2-A0EN	TCGA-A2-A0EN-01	4088	0	70
TCGA-B6-A0IH	TCGA-B6-A0IH-01	2965	1	81
TCGA-BH-A2L8	TCGA-BH-A2L8-01	612	0	45
TCGA-E2-A15F	TCGA-E2-A15F-01	658	0	64
TCGA-A8-A0A9	TCGA-A8-A0A9-01	822	0	80
TCGA-AN-A0FS	TCGA-AN-A0FS-01	210	0	55
TCGA-EW-A1PF	TCGA-EW-A1PF-01	439	0	50
TCGA-BH-A1EN	TCGA-BH-A1EN-01	2127	1	78
TCGA-B6-A0RP	TCGA-B6-A0RP-01	3126	1	73
TCGA-A8-A08O	TCGA-A8-A08O-01	943	0	45
TCGA-D8-A1XZ	TCGA-D8-A1XZ-01	466	0	81
TCGA-A7-A0DC	TCGA-A7-A0DC-01	906	0	63
TCGA-BH-A1EW	TCGA-BH-A1EW-01	1694	1	38
TCGA-E9-A1R4	TCGA-E9-A1R4-01	186	0	66
TCGA-LL-A9Q3	TCGA-LL-A9Q3-01	532	0	69
TCGA-BH-A0B4	TCGA-BH-A0B4-01	1191	0	65
TCGA-AQ-A04L	TCGA-AQ-A04L-01	3957	0	48
TCGA-C8-A26W	TCGA-C8-A26W-01	381	0	58
TCGA-B6-A1KF	TCGA-B6-A1KF-01	3088	0	68
TCGA-A7-A6VW	TCGA-A7-A6VW-01	285	0	48
TCGA-C8-A130	TCGA-C8-A130-01	370	0	52
TCGA-A1-A0SK	TCGA-A1-A0SK-01	967	1	54
TCGA-AQ-A04J	TCGA-AQ-A04J-01	819	0	45
TCGA-A2-A3XS	TCGA-A2-A3XS-01	1032	1	62
TCGA-D8-A73W	TCGA-D8-A73W-01	385	1	79
TCGA-AR-A24O	TCGA-AR-A24O-01	3607	0	43
TCGA-E2-A14X	TCGA-E2-A14X-01	972	0	55
TCGA-A8-A09G	TCGA-A8-A09G-01	0	0	79
TCGA-EW-A6SD	TCGA-EW-A6SD-01	1010	0	32
TCGA-AN-A0AK	TCGA-AN-A0AK-01	224	0	76
TCGA-B6-A0RN	TCGA-B6-A0RN-01	8008	0	60
TCGA-GM-A2DA	TCGA-GM-A2DA-01	6593	1	46
TCGA-A8-A083	TCGA-A8-A083-01	0	0	67
TCGA-GM-A2DN	TCGA-GM-A2DN-01	3091	0	58
TCGA-BH-A1FJ	TCGA-BH-A1FJ-01	1927	1	66
TCGA-BH-A0DZ	TCGA-BH-A0DZ-01	495	0	43
TCGA-S3-A6ZF	TCGA-S3-A6ZF-01	572	0	64
TCGA-BH-A0DQ	TCGA-BH-A0DQ-01	98	0	42
TCGA-E9-A3Q9	TCGA-E9-A3Q9-01	1001	0	78
TCGA-A8-A093	TCGA-A8-A093-01	546	0	61
TCGA-C8-A132	TCGA-C8-A132-01	383	0	56
TCGA-BH-A0DE	TCGA-BH-A0DE-01	2372	0	62
TCGA-B6-A40B	TCGA-B6-A40B-01	3152	0	76
TCGA-BH-A0AW	TCGA-BH-A0AW-01	622	0	56
TCGA-B6-A0WS	TCGA-B6-A0WS-01	2965	1	58
TCGA-LL-A5YN	TCGA-LL-A5YN-01	447	0	46
TCGA-AO-A0JG	TCGA-AO-A0JG-01	798	0	49
TCGA-EW-A2FV	TCGA-EW-A2FV-01	788	0	39
TCGA-A7-A26G	TCGA-A7-A26G-01	722	0	50
TCGA-E9-A3QA	TCGA-E9-A3QA-01	918	0	33
TCGA-BH-A6R9	TCGA-BH-A6R9-01	160	0	61
TCGA-A8-A07C	TCGA-A8-A07C-01	1034	0	57
TCGA-LL-A8F5	TCGA-LL-A8F5-01	596	0	61
TCGA-BH-A0E9	TCGA-BH-A0E9-01	2489	0	53
TCGA-C8-A27A	TCGA-C8-A27A-01	747	0	48
TCGA-A2-A0CX	TCGA-A2-A0CX-01	1728	0	52
TCGA-C8-A1HJ	TCGA-C8-A1HJ-01	5	0	53
TCGA-E2-A1B5	TCGA-E2-A1B5-01	984	0	46
TCGA-AR-A1AQ	TCGA-AR-A1AQ-01	3021	0	49
TCGA-LL-A50Y	TCGA-LL-A50Y-01	762	0	84
TCGA-E2-A1IG	TCGA-E2-A1IG-01	2140	0	45
TCGA-E9-A1N3	TCGA-E9-A1N3-01	1059	0	70
TCGA-E2-A1LE	TCGA-E2-A1LE-01	879	1	71
TCGA-BH-A1EU	TCGA-BH-A1EU-01	1286	1	83
TCGA-A2-A0YJ	TCGA-A2-A0YJ-01	566	0	39
TCGA-C8-A138	TCGA-C8-A138-01	380	0	54
TCGA-B6-A0RU	TCGA-B6-A0RU-01	8605	0	40
TCGA-AC-A2FG	TCGA-AC-A2FG-01	1853	0	79
TCGA-A2-A0YI	TCGA-A2-A0YI-01	1505	0	62
TCGA-D8-A1JU	TCGA-D8-A1JU-01	447	0	51
TCGA-5L-AAT0	TCGA-5L-AAT0-01	1477	0	42
TCGA-A8-A08R	TCGA-A8-A08R-01	30	0	52
TCGA-AR-A2LJ	TCGA-AR-A2LJ-01	2632	0	40
TCGA-LL-A5YO	TCGA-LL-A5YO-01	440	0	50
TCGA-E9-A22E	TCGA-E9-A22E-01	1269	0	56
TCGA-A1-A0SE	TCGA-A1-A0SE-01	1321	0	56
TCGA-B6-A0IP	TCGA-B6-A0IP-01	3926	1	74
TCGA-A2-A1G0	TCGA-A2-A1G0-01	616	0	49
TCGA-E9-A1R7	TCGA-E9-A1R7-01	1467	0	64
TCGA-AR-A24N	TCGA-AR-A24N-01	3035	0	54
TCGA-A8-A06O	TCGA-A8-A06O-01	396	0	60
TCGA-D8-A27V	TCGA-D8-A27V-01	381	0	62
TCGA-BH-A0HB	TCGA-BH-A0HB-01	806	0	55
TCGA-BH-A8FZ	TCGA-BH-A8FZ-01	574	0	58
TCGA-LL-A740	TCGA-LL-A740-01	441	0	61
TCGA-D8-A73X	TCGA-D8-A73X-01	767	0	53
TCGA-B6-A3ZX	TCGA-B6-A3ZX-01	1152	1	50
TCGA-E9-A1RF	TCGA-E9-A1RF-01	200	0	68
TCGA-BH-A0BG	TCGA-BH-A0BG-01	1871	0	73
TCGA-BH-A1FL	TCGA-BH-A1FL-01	1673	1	69
TCGA-AN-A03Y	TCGA-AN-A03Y-01	10	0	66
TCGA-AN-A0FY	TCGA-AN-A0FY-01	10	0	55
TCGA-A1-A0SJ	TCGA-A1-A0SJ-01	416	0	39
TCGA-AN-A0XO	TCGA-AN-A0XO-01	375	0	59
TCGA-BH-A18S	TCGA-BH-A18S-01	2009	1	79
TCGA-D8-A27I	TCGA-D8-A27I-01	439	0	58
TCGA-AN-A0AM	TCGA-AN-A0AM-01	5	0	56
TCGA-AN-A0XV	TCGA-AN-A0XV-01	162	0	67
TCGA-E9-A54X	TCGA-E9-A54X-01	727	0	85
TCGA-E9-A295	TCGA-E9-A295-01	375	0	71
TCGA-A2-A0ST	TCGA-A2-A0ST-01	3017	0	62
TCGA-BH-A0BM	TCGA-BH-A0BM-01	1876	0	54
TCGA-A2-A3XY	TCGA-A2-A3XY-01	1093	1	49
TCGA-V7-A7HQ	TCGA-V7-A7HQ-01	2033	0	75
TCGA-AR-A2LL	TCGA-AR-A2LL-01	2012	0	70
TCGA-A2-A04X	TCGA-A2-A04X-01	1686	0	34
TCGA-E9-A1R3	TCGA-E9-A1R3-01	78	0	70
TCGA-BH-A202	TCGA-BH-A202-01	795	0	60
TCGA-A8-A091	TCGA-A8-A091-01	1004	0	61
TCGA-B6-A0IJ	TCGA-B6-A0IJ-01	7106	0	42
TCGA-AO-A12A	TCGA-AO-A12A-01	3112	0	47
TCGA-E2-A1IH	TCGA-E2-A1IH-01	1026	0	80
TCGA-LL-A5YL	TCGA-LL-A5YL-01	519	0	64
TCGA-A2-A1G1	TCGA-A2-A1G1-01	584	0	85
TCGA-S3-AA11	TCGA-S3-AA11-01	421	0	67
TCGA-AC-A8OS	TCGA-AC-A8OS-01	70	0	71
TCGA-A2-A1G4	TCGA-A2-A1G4-01	595	0	71
TCGA-AC-A2FB	TCGA-AC-A2FB-01	1234	0	65
TCGA-B6-A0IG	TCGA-B6-A0IG-01	4456	1	50
TCGA-E2-A10B	TCGA-E2-A10B-01	1141	0	67
TCGA-A8-A079	TCGA-A8-A079-01	274	0	69
TCGA-LL-A73Y	TCGA-LL-A73Y-01	477	0	67
TCGA-A2-A0ET	TCGA-A2-A0ET-01	1066	0	58
TCGA-B6-A0IN	TCGA-B6-A0IN-01	2573	1	45
TCGA-AO-A03M	TCGA-AO-A03M-01	1866	0	29
TCGA-BH-A0B3	TCGA-BH-A0B3-01	1203	0	53
TCGA-BH-A0BZ	TCGA-BH-A0BZ-01	2255	0	59
TCGA-E2-A56Z	TCGA-E2-A56Z-01	252	0	69
TCGA-AC-A23E	TCGA-AC-A23E-01	698	0	50
TCGA-BH-A0HA	TCGA-BH-A0HA-01	1611	0	31
TCGA-OL-A66N	TCGA-OL-A66N-01	792	0	59
TCGA-B6-A0I1	TCGA-B6-A0I1-01	2361	1	73
TCGA-B6-A1KI	TCGA-B6-A1KI-01	2236	0	63
TCGA-AO-A0J8	TCGA-AO-A0J8-01	680	0	61
TCGA-GM-A3XN	TCGA-GM-A3XN-01	2019	0	44
TCGA-AN-A0AR	TCGA-AN-A0AR-01	10	0	55
TCGA-B6-A0RM	TCGA-B6-A0RM-01	2373	1	57
TCGA-D8-A13Z	TCGA-D8-A13Z-01	635	0	51
TCGA-AO-A03O	TCGA-AO-A03O-01	2483	1	69
TCGA-E9-A1RH	TCGA-E9-A1RH-01	1417	0	63
TCGA-AR-A0TW	TCGA-AR-A0TW-01	3009	0	50
TCGA-E9-A1RG	TCGA-E9-A1RG-01	647	0	62
TCGA-E2-A155	TCGA-E2-A155-01	640	0	58
TCGA-A8-A0A6	TCGA-A8-A0A6-01	640	0	64
TCGA-E9-A5UP	TCGA-E9-A5UP-01	803	0	63
TCGA-E2-A1L8	TCGA-E2-A1L8-01	2240	0	52
TCGA-A8-A09D	TCGA-A8-A09D-01	1522	0	47
TCGA-C8-A12Q	TCGA-C8-A12Q-01	385	1	78
TCGA-E2-A15G	TCGA-E2-A15G-01	554	0	76
TCGA-E9-A1N5	TCGA-E9-A1N5-01	1120	0	45
TCGA-AR-A0TS	TCGA-AR-A0TS-01	2558	0	46
TCGA-XX-A899	TCGA-XX-A899-01	467	0	46
TCGA-A7-A5ZW	TCGA-A7-A5ZW-01	326	0	47
TCGA-E9-A249	TCGA-E9-A249-01	217	0	45
TCGA-AO-A0JJ	TCGA-AO-A0JJ-01	1887	0	54
TCGA-AO-A126	TCGA-AO-A126-01	3307	0	39
TCGA-AR-A2LM	TCGA-AR-A2LM-01	1935	0	49
TCGA-PL-A8LZ	TCGA-PL-A8LZ-01	302	0	29
TCGA-E9-A243	TCGA-E9-A243-01	612	0	52
TCGA-A1-A0SH	TCGA-A1-A0SH-01	1437	0	39
TCGA-BH-A1F0	TCGA-BH-A1F0-01	785	1	80
TCGA-BH-A1F6	TCGA-BH-A1F6-01	2965	1	51
TCGA-C8-A12K	TCGA-C8-A12K-01	0	0	80
TCGA-E9-A244	TCGA-E9-A244-01	21	0	54
TCGA-S3-AA15	TCGA-S3-AA15-01	525	0	51
TCGA-BH-A1FB	TCGA-BH-A1FB-01	3669	1	60
TCGA-AO-A12G	TCGA-AO-A12G-01	1639	0	75
TCGA-E2-A1II	TCGA-E2-A1II-01	1025	0	51
TCGA-AO-A12F	TCGA-AO-A12F-01	1842	0	36
TCGA-AN-A0FW	TCGA-AN-A0FW-01	11	0	67
TCGA-E2-A15C	TCGA-E2-A15C-01	694	0	61
TCGA-C8-A26X	TCGA-C8-A26X-01	376	0	58
TCGA-E9-A1NE	TCGA-E9-A1NE-01	1088	0	28
TCGA-C8-A26V	TCGA-C8-A26V-01	616	0	47
TCGA-EW-A1P3	TCGA-EW-A1P3-01	1611	0	48
TCGA-A8-A08I	TCGA-A8-A08I-01	365	0	53
TCGA-EW-A1PA	TCGA-EW-A1PA-01	575	0	59
TCGA-GM-A4E0	TCGA-GM-A4E0-01	2191	0	67
TCGA-AO-A0JA	TCGA-AO-A0JA-01	655	0	36
TCGA-A1-A0SP	TCGA-A1-A0SP-01	584	0	40
TCGA-3C-AALK	TCGA-3C-AALK-01	1448	0	52
TCGA-A7-A4SB	TCGA-A7-A4SB-01	418	0	56
TCGA-A2-A3XT	TCGA-A2-A3XT-01	2770	0	45
TCGA-C8-A12U	TCGA-C8-A12U-01	385	0	46
TCGA-E2-A1BD	TCGA-E2-A1BD-01	1133	0	53
TCGA-AO-A03N	TCGA-AO-A03N-01	2031	0	59
TCGA-AQ-A04H	TCGA-AQ-A04H-01	754	0	61
TCGA-EW-A1IW	TCGA-EW-A1IW-01	371	0	80
TCGA-D8-A1JF	TCGA-D8-A1JF-01	366	0	79
TCGA-A2-A25B	TCGA-A2-A25B-01	1291	0	39
TCGA-A8-A0A1	TCGA-A8-A0A1-01	365	0	84
TCGA-E2-A14V	TCGA-E2-A14V-01	1042	0	53
TCGA-AN-A0AL	TCGA-AN-A0AL-01	227	0	41
TCGA-AN-A041	TCGA-AN-A041-01	7	0	29
TCGA-B6-A0WT	TCGA-B6-A0WT-01	5739	0	61
TCGA-C8-A12P	TCGA-C8-A12P-01	358	0	55
TCGA-LL-A7T0	TCGA-LL-A7T0-01	376	0	70
TCGA-C8-A1HO	TCGA-C8-A1HO-01	375	0	34
TCGA-BH-A28O	TCGA-BH-A28O-01	1120	0	50
TCGA-B6-A0X1	TCGA-B6-A0X1-01	7455	1	48
TCGA-C8-A1HM	TCGA-C8-A1HM-01	375	0	74
TCGA-D8-A1XK	TCGA-D8-A1XK-01	441	0	55
TCGA-EW-A1OZ	TCGA-EW-A1OZ-01	1229	0	56
TCGA-EW-A1J1	TCGA-EW-A1J1-01	575	0	38
TCGA-BH-A1ES	TCGA-BH-A1ES-01	3462	1	35
TCGA-AC-A8OQ	TCGA-AC-A8OQ-01	34	0	72
TCGA-A8-A06Q	TCGA-A8-A06Q-01	31	0	63
TCGA-BH-A6R8	TCGA-BH-A6R8-01	293	0	46
TCGA-EW-A3U0	TCGA-EW-A3U0-01	532	0	61
TCGA-E9-A1RC	TCGA-E9-A1RC-01	1224	0	56
TCGA-E2-A15D	TCGA-E2-A15D-01	526	0	47
TCGA-E2-A1L9	TCGA-E2-A1L9-01	598	0	40
TCGA-C8-A12N	TCGA-C8-A12N-01	358	0	58
TCGA-B6-A401	TCGA-B6-A401-01	2596	0	47
TCGA-UL-AAZ6	TCGA-UL-AAZ6-01	518	0	73
TCGA-A8-A07U	TCGA-A8-A07U-01	760	0	66
TCGA-OL-A66J	TCGA-OL-A66J-01	1996	0	80
TCGA-D8-A1X7	TCGA-D8-A1X7-01	509	0	40
TCGA-A7-A4SF	TCGA-A7-A4SF-01	545	0	54
TCGA-AC-A2FF	TCGA-AC-A2FF-01	2759	0	40
TCGA-EW-A6SA	TCGA-EW-A6SA-01	510	0	59
TCGA-OL-A5RY	TCGA-OL-A5RY-01	752	0	52
TCGA-A1-A0SI	TCGA-A1-A0SI-01	635	0	52
TCGA-A8-A06Z	TCGA-A8-A06Z-01	31	0	84
TCGA-A8-A094	TCGA-A8-A094-01	0	0	75
TCGA-AO-A1KT	TCGA-AO-A1KT-01	541	0	78
TCGA-AO-A0J4	TCGA-AO-A0J4-01	1587	0	41
TCGA-E2-A1BC	TCGA-E2-A1BC-01	501	0	63
TCGA-D8-A1XF	TCGA-D8-A1XF-01	463	0	45
TCGA-AC-A4ZE	TCGA-AC-A4ZE-01	890	0	63
TCGA-A8-A07S	TCGA-A8-A07S-01	243	0	73
TCGA-BH-A0W7	TCGA-BH-A0W7-01	1363	0	49
TCGA-C8-A3M8	TCGA-C8-A3M8-01	394	0	68
TCGA-A7-A4SD	TCGA-A7-A4SD-01	441	0	52
TCGA-OL-A5S0	TCGA-OL-A5S0-01	620	0	66
TCGA-A2-A0CM	TCGA-A2-A0CM-01	754	1	40
TCGA-E2-A1LI	TCGA-E2-A1LI-01	3121	0	57
TCGA-E9-A1RA	TCGA-E9-A1RA-01	1369	0	48
TCGA-PL-A8LY	TCGA-PL-A8LY-01	8	0	30
TCGA-D8-A1XC	TCGA-D8-A1XC-01	377	1	85
TCGA-GM-A2DC	TCGA-GM-A2DC-01	2535	0	57
TCGA-AN-A0FD	TCGA-AN-A0FD-01	196	0	71
TCGA-BH-A0DD	TCGA-BH-A0DD-01	2486	0	58
TCGA-E9-A5FK	TCGA-E9-A5FK-01	812	0	60
TCGA-C8-A273	TCGA-C8-A273-01	513	0	29
TCGA-E2-A107	TCGA-E2-A107-01	1047	0	54
TCGA-E2-A150	TCGA-E2-A150-01	1935	0	48
TCGA-A8-A09I	TCGA-A8-A09I-01	1371	0	84
TCGA-A8-A07B	TCGA-A8-A07B-01	1308	0	69
TCGA-A2-A3XV	TCGA-A2-A3XV-01	996	0	46
TCGA-BH-A0BT	TCGA-BH-A0BT-01	2365	0	56
TCGA-AR-A24S	TCGA-AR-A24S-01	2976	0	61
TCGA-OL-A5RX	TCGA-OL-A5RX-01	878	0	51
TCGA-BH-A0DV	TCGA-BH-A0DV-01	2064	0	54
TCGA-D8-A27T	TCGA-D8-A27T-01	398	0	53
TCGA-JL-A3YW	TCGA-JL-A3YW-01	360	0	49
TCGA-A8-A0A2	TCGA-A8-A0A2-01	579	0	66
TCGA-S3-AA17	TCGA-S3-AA17-01	424	0	64
TCGA-B6-A0WX	TCGA-B6-A0WX-01	639	1	40
TCGA-A1-A0SO	TCGA-A1-A0SO-01	852	0	67
TCGA-AC-A3HN	TCGA-AC-A3HN-01	496	0	87
TCGA-AR-A24Q	TCGA-AR-A24Q-01	3172	0	49
TCGA-A2-A04U	TCGA-A2-A04U-01	2654	0	47
TCGA-AR-A0TZ	TCGA-AR-A0TZ-01	3262	1	43
TCGA-A8-A09V	TCGA-A8-A09V-01	457	0	51
TCGA-A7-A13F	TCGA-A7-A13F-01	765	0	44
TCGA-E2-A14T	TCGA-E2-A14T-01	2311	0	52
TCGA-A8-A08X	TCGA-A8-A08X-01	1308	0	43
TCGA-A8-A06R	TCGA-A8-A06R-01	547	0	69
TCGA-BH-A0C0	TCGA-BH-A0C0-01	1270	0	62
TCGA-AC-A3OD	TCGA-AC-A3OD-01	451	0	68
TCGA-E9-A1RI	TCGA-E9-A1RI-01	1449	0	43
TCGA-A8-A07O	TCGA-A8-A07O-01	304	0	51
TCGA-C8-A137	TCGA-C8-A137-01	379	0	34
TCGA-A8-A082	TCGA-A8-A082-01	549	0	58
TCGA-BH-A28Q	TCGA-BH-A28Q-01	1119	0	46
TCGA-D8-A1XS	TCGA-D8-A1XS-01	496	0	48
TCGA-WT-AB41	TCGA-WT-AB41-01	1611	0	55
TCGA-OL-A66L	TCGA-OL-A66L-01	1301	0	71
TCGA-AR-A1AR	TCGA-AR-A1AR-01	524	1	50
TCGA-BH-A0W4	TCGA-BH-A0W4-01	759	0	46
TCGA-AC-A23C	TCGA-AC-A23C-01	585	0	62
TCGA-PE-A5DC	TCGA-PE-A5DC-01	1430	1	72
TCGA-BH-A203	TCGA-BH-A203-01	1174	1	78
TCGA-A8-A06Y	TCGA-A8-A06Y-01	791	0	66
TCGA-B6-A0IA	TCGA-B6-A0IA-01	8391	0	51
TCGA-D8-A27G	TCGA-D8-A27G-01	409	0	75
TCGA-C8-A12W	TCGA-C8-A12W-01	385	0	49
TCGA-D8-A1X8	TCGA-D8-A1X8-01	783	0	62
TCGA-BH-A1FN	TCGA-BH-A1FN-01	2192	1	34
TCGA-A2-A3KC	TCGA-A2-A3KC-01	1102	0	55
TCGA-E2-A1L6	TCGA-E2-A1L6-01	1648	0	44
TCGA-E2-A15H	TCGA-E2-A15H-01	393	0	38
TCGA-S3-AA0Z	TCGA-S3-AA0Z-01	629	0	63
TCGA-AR-A2LH	TCGA-AR-A2LH-01	616	1	55
TCGA-AN-A04D	TCGA-AN-A04D-01	52	0	58
TCGA-AN-A0FJ	TCGA-AN-A0FJ-01	242	0	59
TCGA-E2-A1LS	TCGA-E2-A1LS-01	1604	0	46
TCGA-E9-A1N4	TCGA-E9-A1N4-01	1000	0	41
TCGA-AO-A03P	TCGA-AO-A03P-01	2911	1	54
TCGA-E2-A14P	TCGA-E2-A14P-01	1246	0	79
TCGA-C8-A12T	TCGA-C8-A12T-01	0	0	43
TCGA-BH-A0B9	TCGA-BH-A0B9-01	1572	0	44
TCGA-E9-A22G	TCGA-E9-A22G-01	1239	0	47
TCGA-AO-A03R	TCGA-AO-A03R-01	2091	0	57
TCGA-A7-A6VY	TCGA-A7-A6VY-01	266	0	48
TCGA-AN-A0XW	TCGA-AN-A0XW-01	170	0	36
TCGA-C8-A1HK	TCGA-C8-A1HK-01	366	0	53
TCGA-B6-A0WZ	TCGA-B6-A0WZ-01	6292	0	50
TCGA-AO-A03L	TCGA-AO-A03L-01	2442	0	34
TCGA-D8-A1Y0	TCGA-D8-A1Y0-01	472	0	65
TCGA-BH-A0DL	TCGA-BH-A0DL-01	2381	0	64
TCGA-BH-A0E0	TCGA-BH-A0E0-01	134	0	38
TCGA-D8-A1X5	TCGA-D8-A1X5-01	565	0	81
TCGA-C8-A12M	TCGA-C8-A12M-01	358	0	70
TCGA-E9-A5UO	TCGA-E9-A5UO-01	785	0	41
TCGA-A8-A09N	TCGA-A8-A09N-01	31	0	57
TCGA-BH-A0DT	TCGA-BH-A0DT-01	2403	0	41
TCGA-BH-A42T	TCGA-BH-A42T-01	320	1	75
TCGA-A2-A3XX	TCGA-A2-A3XX-01	1439	1	49
TCGA-E2-A576	TCGA-E2-A576-01	1043	0	69
TCGA-EW-A1PC	TCGA-EW-A1PC-01	187	0	66
TCGA-AN-A0XS	TCGA-AN-A0XS-01	10	0	63
TCGA-A2-A0YM	TCGA-A2-A0YM-01	965	0	67
TCGA-A8-A09Z	TCGA-A8-A09Z-01	0	0	83
TCGA-D8-A146	TCGA-D8-A146-01	643	0	57
TCGA-EW-A1J2	TCGA-EW-A1J2-01	403	0	50
TCGA-B6-A402	TCGA-B6-A402-01	2281	0	47
TCGA-C8-A12L	TCGA-C8-A12L-01	363	0	67
TCGA-AR-A1AT	TCGA-AR-A1AT-01	1272	1	62
TCGA-BH-A0HF	TCGA-BH-A0HF-01	727	0	77
TCGA-A2-A0CV	TCGA-A2-A0CV-01	3011	0	41
TCGA-A2-A4RY	TCGA-A2-A4RY-01	648	0	46
TCGA-E2-A570	TCGA-E2-A570-01	931	0	47
TCGA-BH-A0DX	TCGA-BH-A0DX-01	2156	0	62
TCGA-BH-A0W3	TCGA-BH-A0W3-01	728	0	58
TCGA-E2-A1IO	TCGA-E2-A1IO-01	1855	0	37
TCGA-BH-A0HW	TCGA-BH-A0HW-01	1561	0	62
TCGA-EW-A2FW	TCGA-EW-A2FW-01	672	0	52
TCGA-BH-A18J	TCGA-BH-A18J-01	612	1	56
TCGA-EW-A1P7	TCGA-EW-A1P7-01	915	0	59
TCGA-OL-A5RU	TCGA-OL-A5RU-01	1219	0	63
TCGA-A2-A04T	TCGA-A2-A04T-01	2246	0	62
TCGA-AR-A1AL	TCGA-AR-A1AL-01	2971	0	60
TCGA-B6-A0X5	TCGA-B6-A0X5-01	2097	1	61
TCGA-AR-A251	TCGA-AR-A251-01	3030	0	51
TCGA-AN-A0FN	TCGA-AN-A0FN-01	218	0	61
TCGA-AO-A129	TCGA-AO-A129-01	3286	0	29
TCGA-A2-A0ES	TCGA-A2-A0ES-01	2190	0	52
TCGA-AN-A0FV	TCGA-AN-A0FV-01	10	0	58
TCGA-A8-A0A4	TCGA-A8-A0A4-01	396	0	73
TCGA-AN-A0XU	TCGA-AN-A0XU-01	10	0	54
TCGA-BH-A0BV	TCGA-BH-A0BV-01	1519	0	78
TCGA-AO-A03U	TCGA-AO-A03U-01	1793	1	31
